# Supplementary material for: Factors governing the transcriptome changes and chronological lifespan of fission yeast during phosphate starvation
Source: J Biol Chem. 2024 Feb 2;300(3):105718. doi: 10.1016/j.jbc.2024.105718 (PMC10910108; doi:10.1016/j.jbc.2024.105718)
Supplement: Table S5 [file mmc2.xlsx]

## Sheet: Autophagy
SystematicID	Gene.name	Product	ecl123_4h/ecl123_0h	ecl123_8h/ecl123_0h	ecl123_12h/ecl123_0h	ecl123_24h/ecl123_0h	ecl123_36h/ecl123_0h	ecl123_48h/ecl123_0h
SPAC29A4.17c	fun14	integral mitochondrial outer membrane (MOM) protein	3.48695	3.59188	3.57794	3.1736	3.56155	3.37112
SPAC4A8.04	isp6	vacuolar serine protease Isp6	3.16996	3.08739	3.12257	2.48593	2.65783	2.39511
SPAC14C4.01c	atg43	mitophagy receptor Atg43	1.70337	2.23496	2.68313	3.11745	3.58996	3.62625
SPBC1711.11	atg2402	autophagy associated protein Atg24c	1.51993	2.29063	2.37833	2.33422	2.37758	2.38329
SPAC589.07c	atg1801	autophagy associated WD repeat protein Atg18a	1.56687	2.0773	2.16652	2.17071	2.1984	1.89458
SPCC16A11.08	atg20	autophagy associated PX/BAR domain sorting nexin Atg20	1.67978	2.20328	2.1624	1.78107	2.18073	1.72727
SPAC19B12.08	atg4	Atg8 deconjugator Atg4	1.59642	1.99569	2.13501	2.15704	2.38272	2.07457
SPAC823.16c	atg1802	autophagy associated WD repeat protein Atg18b	1.01027	2.01826	2.0744	2.11456	1.86284	1.54547
SPAC25H1.03	atg101	autophagy associated HORMA domain protein Atg101	1.85443	1.91441	2.02282	2.22348	2.63534	2.82838
SPAC1783.06c	atg12	autophagy associated ubiquitin-like protein modifier Atg12		1.79857	1.97668	2.80008	2.40249	2.80118
SPBP8B7.24c	atg8	autophagy associated protein Atg8	1.45991	1.91301	1.92312	1.94768	2.12971	1.93609
SPCC63.08c	atg1	autophagy serine/threonine protein kinase Atg1	1.62695	1.51857	1.71069	1.79601	1.91139	1.46955
SPAC6B12.08	epr1	Atg8-interacting ER-phagy receptor Epr1	1.35443	1.35495	1.5826	1.78789	2.08563	2.23589
SPBC6B1.05c	atg7	E1 Atg8 and Atg12 E1 activating enzyme Atg7		1.44289	1.49285	1.39688	1.40576	1.02329
SPAC25A8.02	atg14	autophagy associated protein Atg14		1.11739	1.38086	1.37246	1.55058	1.49602
SPAC227.04	atg10	Atg12 conjugating enzyme Atg10	1.36523	1.43453	1.37889	1.39283	1.32509	1.58687
SPAC20G8.10c	atg6	autophagy associated beclin family protein Atg6	1.23436	1.1892	1.30815	1.33022	1.55333	1.53055
SPAC4F10.07c	atg13	autophagy associated protein Atg13	1.07829	1.09874	1.3005	1.37652	1.68284	1.50267
SPBC3B9.06c	atg3	autophagy associated protein Atg3		1.17671	1.27432	1.27831	1.42127	1.48433
SPBC3B9.10	vti1	SNARE Vti1		1.01586	1.04215	1.33894	1.01764	1.10374
SPAC10F6.11c	atg17	autophagy associated protein kinase activator Atg17	1.06318	1.02508		1.00244	1.19185	1.13894
SPBC1703.10	ypt1	GTPase Ypt1					1.01505	1.00909

## Sheet: Ribosome Biogenesis
SystematicID	Gene.name	Product	ecl123_4h/ecl123_0h	ecl123_8h/ecl123_0h	ecl123_12h/ecl123_0h	ecl123_24h/ecl123_0h	ecl123_36h/ecl123_0h	ecl123_48h/ecl123_0h
SPBC17D1.06	dbp3	ATP-dependent RNA helicase Dbp3	-2.99735	-3.36247	-3.21671	-3.1277	-2.88459	-2.96018
SPAC1F7.02c	has1	ATP-dependent RNA helicase Has1	-2.60526	-2.97533	-2.81269	-2.66246	-2.29203	-2.50028
SPBC18H10.12c	rpl701	RNase MRP subunit, ribosomal protein L7-like Rpl701	-2.23296	-3.08833	-2.59508	-2.1626	-2.01588	-1.87104
SPCP1E11.11	puf6	pumilio family RNA-binding protein Puf6	-2.21064	-2.71328	-2.58089	-2.20867	-2.07834	-2.01758
SPBC19F5.02c	utp4	U3 snoRNP-associated WD repeat protein Utp4	-2.05958	-2.53566	-2.45204	-2.31461	-2.18529	-2.2146
SPBC14F5.06	rli1	iron-sulfur ATPase involved in ribosome biogenesis and translation Rli1	-2.09271	-2.6236	-2.43288	-2.34695	-2.13157	-2.25722
SPBC8D2.10c	rmt3	type I ribosomal protein arginine N-methyltransferase Rmt3	-2.23259	-2.47543	-2.35285	-2.1144	-2.11224	-2.26227
SPAC22G7.05	kri1	ribosome biogenesis protein Kri1	-2.39568	-2.4392	-2.31546	-2.0619	-2.07825	-2.09341
SPBC1709.05	sks2	heat shock protein, Hsp70 family, ribosome associated Sks2	-1.87208	-2.54227	-2.27442	-2.27621	-2.19163	-2.38823
SPAC6G9.02c	nop9	pumilio family RNA-binding protein Nop9	-2.06699	-2.37729	-2.26439	-1.95813	-1.92687	-1.97501
SPBC1711.07	rrb1	WD repeat protein Rrb1	-2.33747	-2.55062	-2.23786	-2.06827	-1.77127	-1.99258
SPAC589.10c	ubi5	ribosomal-ubiquitin fusion protein Ubi5	-1.99535	-2.71385	-2.22468	-1.63795	-1.83885	-1.21747
SPAC1B3.13	nan1	U3 snoRNP-associated WD repeat protein Nan1/Utp17	-1.92776	-2.33035	-2.18373	-2.07764	-1.86062	-1.82325
SPBC4F6.14	nop4	RNA-binding protein Nop4	-2.19982	-2.2634	-2.16405	-1.91475	-1.74979	-1.73254
SPCC1827.01c	utp25	U3 associated protein Utp25	-2.27933	-2.35347	-2.13615	-1.81166	-1.66921	-1.34682
SPCC1183.07	rrp5	U3 snoRNP-associated protein Rrp5	-1.91404	-2.31803	-2.13353	-1.81822	-1.78853	-1.86969
SPBC16H5.10c	prp43	ATP-dependent RNA helicase Prp43	-1.43837	-2.04313	-2.09981	-2.17601	-1.9722	-2.18721
SPAC13G7.08c	crb3	Rix1 complex WD repeat subunit Crb3	-1.93015	-2.15795	-2.09785	-1.96485	-1.87869	-1.97721
SPAC23H4.15	tsr1	ribosome biogenesis protein Tsr1	-1.86388	-2.44579	-2.09114	-1.88206	-1.63313	-1.59035
SPBC16H5.08c		ribosome biogenesis ATPase, Arb family ABCF2-like	-1.72306	-2.17266	-2.05952	-1.84687	-1.74465	-2.05869
SPAC2G11.02	urb2	ribosome biogenesis protein Urb2	-1.88313	-2.11666	-2.05651	-2.05329	-2.09261	-2.26968
SPAC1565.05	utp8	t-UTP complex subunit Utp8	-1.69442	-2.06033	-2.04051	-1.98197	-1.85316	-1.89303
SPAC926.08c	rpf2	Brix domain ribosome biogenesis protein Rpf2	-2.39672	-2.21407	-2.03659	-1.66082	-1.76216	-1.59967
SPBC244.02c	utp6	U3 snoRNP-associated protein Utp6	-2.05498	-2.14024	-2.02322	-1.66591	-1.55243	-1.52666
SPBC20F10.01	gar1	box H/ACA snoRNP complex subunit Gar1	-2.30631	-2.23612	-2.00692	-1.96376	-2.02812	-1.95236
SPBC26H8.08c	grn1	GTPase Grn1	-2.47795	-2.1911	-1.99233	-1.59857	-1.56332	-1.64016
SPAC3F10.16c		GTP binding protein, HSR1-related	-2.29643	-2.40752	-1.99103	-1.84941	-1.41368	-1.54575
SPAC17C9.03	tif471	translation initiation factor eIF4G	-1.58101	-2.05937	-1.9696	-1.88518	-1.58264	-1.83181
SPCC18.12c	utp23	rRNA processing protein Utp23	-1.89406	-1.94829	-1.96411	-1.66421	-1.76981	-1.61772
SPAC18B11.02c	pus9	tRNA pseudouridine synthase Pus9	-1.38246	-1.79275	-1.96142	-1.79875	-2.13827	-2.07981
SPAC8F11.04		U3 snoRNP-associated protein Cic1/Utp30 family	-1.94551	-1.98293	-1.91759	-1.86677	-1.91973	-1.96807
SPAC1093.05	hca4	ATP-dependent RNA helicase Hca4	-2.11303	-2.04392	-1.90846	-1.48682	-1.63828	-1.56075
SPBC106.14c	sda1	SDA1 family protein	-2.46619	-2.14892	-1.88814	-1.68526	-1.66115	-1.81892
SPAC1142.04	noc201	Noc complex subunit Noc201	-2.23703	-2.088	-1.87216	-1.65151	-1.62289	-1.46482
SPBC23E6.05	arx1	ribosomal export complex protein Arx1, peptidase family	-1.92348	-2.15255	-1.86481	-1.69765	-1.42533	-1.57233
SPCC320.11c	nip7	RNA-binding ribosome biogenesis protein Nip7	-2.35777	-1.94075	-1.862	-1.57117	-1.64185	-1.49303
SPBC16D10.01c		TPR repeat protein, conserved fungal protein	-2.05052	-1.74991	-1.85595	-1.48642	-1.42973	-1.29745
SPBC31E1.06	bms1	GTP binding protein Bms1	-1.74221	-2.03873	-1.85502	-1.69878	-1.45773	-1.66845
SPCC285.03	dbp6	ATP-dependent RNA helicase Dbp6	-1.25381	-1.84133	-1.85466	-1.83906	-1.80541	-1.83713
SPBC1734.01c	esf1	pre-rRNA processing protein Esf1	-1.83563	-2.05572	-1.84815	-1.6754	-1.39804	-1.33396
SPBC1711.16	pwp1	WD repeat protein Pwp1	-1.92357	-2.03745	-1.8306	-1.51572	-1.38457	-1.608
SPBC4F6.13c	erb1	WD repeat/BOP1NT protein Erb1	-1.32874	-1.96824	-1.82055	-1.79499	-1.55558	-1.84025
SPAC959.03c	utp7	U3 snoRNP-associated protein Utp7	-1.73508	-1.9656	-1.81553	-1.62235	-1.56545	-1.49728
SPAC890.04c	ytm1	ribosome biogenesis WD repeat WDR12/Ytm1 protein	-1.87046	-1.85392	-1.80602	-1.97458	-1.8786	-1.97672
SPAC3G6.04	rnp24	RNA-binding protein Rnp24	-2.39172	-2.27846	-1.80285	-1.49789	-1.32519	-1.29225
SPCC330.09	enp2	rRNA processing protein Enp2	-1.29268	-1.70585	-1.79486	-1.51449	-1.31896	-1.32782
SPAC10F6.10	rio1	protein kinase, RIO family Rio1	-2.25978	-1.94462	-1.78749	-1.3618	-1.58842	-1.48415
SPBC29A3.16	rrs1	ribosome biogenesis protein Rrs1	-2.33871	-2.02632	-1.78211	-1.39492	-1.47458	-1.27509
SPAC4F10.06	bud22	ribosome small subunit biogenesis protein, BUD22 family	-1.68769	-1.97042	-1.77978	-1.43035	-1.40904	-1.1276
SPAC1A6.02	wdr55	WD repeat protein, human WDR55 family, involved in ribosome biogenesis	-1.41197	-1.81007	-1.77802	-1.74595	-1.75582	-1.58724
SPAC2F7.05c	tif5	translation initiation factor eIF5, Tif5	-1.33787	-1.67134	-1.77706	-1.55853	-1.70793	-1.71498
SPAC6F12.16c	mtr4	TRAMP complex ATP-dependent RNA helicase subunit Mtr4	-1.62446	-2.02792	-1.77012	-1.57852	-1.35881	-1.50029
SPBC2D10.10c	fib1	fibrillarin, rRNA methyltransferase	-1.7634	-1.94063	-1.76014	-1.62601	-1.7064	-1.81107
SPAC2E1P5.05	rrp9	U3 snoRNP-associated protein Rrp9	-1.99649	-1.85975	-1.74788	-1.42697	-1.4843	-1.6456
SPCC1672.07	utp21	U3 snoRNP-associated protein Utp21	-1.65492	-1.97488	-1.72769	-1.40796	-1.15622	-1.30727
SPAC20G8.09c	nat10	rRNA/tRNA cytidine N-acetyltransferase	-2.10889	-2.02235	-1.72486	-1.42458	-1.29772	-1.2944
SPBC887.03c	noc3	Noc2p-Noc3p complex subunit Noc3	-1.66284	-1.98457	-1.71545	-1.55739	-1.37396	-1.43014
SPAC25B8.16	pop100	RNase P and RNase MRP subunit Pop100		-1.54182	-1.70848	-1.81723	-1.81005	-2.09568
SPBC646.10c	nop56	U3 snoRNP protein Nop56	-1.60018	-1.75906	-1.70765	-1.39544	-1.7435	-1.54183
SPBC19F5.05c	ppp1	pescadillo-family BRCT domain protein Ppp1	-2.21924	-1.89906	-1.70321	-1.58356	-1.54346	-1.3535
SPAC17H9.05	ebp2	rRNA processing protein Ebp2	-2.04107	-1.80991	-1.70163	-1.52599	-1.4238	-1.24463
SPCC1494.06c	dbp9	ATP-dependent RNA helicase Dbp9	-1.7355	-1.9721	-1.69468	-1.2962	-1.08647	-1.09494
SPBC23E6.04c	utp10	U3 snoRNP-associated protein Utp10	-1.53752	-1.84483	-1.69042	-1.68635	-1.50331	-1.61604
SPAC823.08c	rrp3	ATP-dependent RNA helicase Rrp3	-2.16752	-1.95974	-1.6776	-1.56419	-1.27778	-1.1371
SPAC1687.11	spb1	rRNA methyltransferase Spb1	-1.87954	-1.85964	-1.67534	-1.40292	-1.32813	-1.48718
SPBP16F5.06	nop8	ribosome biogenesis protein Nop8	-1.60937	-1.85891	-1.66565	-1.55417	-1.48661	-1.63069
SPAC23C11.03	mpp10	U3 snoRNP-associated protein Mpp10	-2.09954	-2.18728	-1.65765	-1.35826	-1.09578	-1.14375
SPAC12G12.06c	rcl1	rRNA processing protein Rcl1	-1.54295	-1.85982	-1.65393	-1.54799	-1.38284	-1.43616
SPBC215.06c		nucleolar RNA-binding protein, human LYAR homolog, implicated in rRNA processing	-2.71293	-2.02565	-1.6491	-1.35075	-1.51926	-1.24466
SPAC4F10.09c	noc1	ribosome biogenesis protein Noc1	-1.90006	-1.91425	-1.62973	-1.41706	-1.11571	-1.1436
SPBC26H8.10	dis3	exosome 3'-5' exoribonuclease subunit Dis3	-1.14428	-1.62495	-1.62231	-1.29803	-1.38291	-1.49466
SPAC23G3.06	nop58	U3 snoRNP protein Nop58	-1.70902	-1.65302	-1.61438	-1.50884	-1.56169	-1.28857
SPBC713.04c	pwp2	U3 snoRNP-associated protein Utp1	-1.56589	-1.86458	-1.60742	-1.52721	-1.27366	-1.39611
SPAC29A4.04c	cbf5	pseudouridine synthase Cbf5	-2.06399	-1.92993	-1.59375		-1.52213	-1.26527
SPBC1A4.07c	sof1	U3 snoRNP-associated protein Sof1	-1.69164	-1.72544	-1.58453	-1.28375	-1.14757	-1.11587
SPAC227.02c	rrp15	rRNA processing protein Rrp15	-1.98592	-1.74412	-1.58421	-1.3771	-1.42114	-1.18934
SPAC3A12.13c	tif310	translation initiation factor eIF3j (p35)	-1.01692	-1.44113	-1.54074	-1.51378	-1.60885	-1.82725
SPBC11G11.03	mrt4	mRNA turnover and ribosome assembly protein Mrt4	-2.07406	-1.85807	-1.53296	-1.20766	-1.16005	-1.02799
SPAC31A2.07c	dbp10	ATP-dependent RNA helicase Dbp10	-1.41632	-1.67264	-1.52907	-1.36857	-1.07342	-1.07973
SPBC776.08c	utp22	small-subunit processome, UTP-C complex subunit Utp22	-1.47316	-1.66693	-1.51184	-1.40825	-1.26702	-1.48376
SPBP8B7.20c	nop2	rRNA (cytosine-C5-)-methyltransferase activity Nop2	-2.0308	-1.82521	-1.50822	-1.23264	-1.09754	-1.14651
SPBC428.19c	utp15	U3 snoRNP-associated WD repeat protein Utp15	-1.61265	-1.687	-1.50102	-1.27051	-1.22375	-1.3575
SPAC22E12.13c	rlp24	ribosomal L24-like protein involved in ribosome biogenesis Rlp24	-2.3316	-1.86147	-1.49738	-1.54696	-1.51147	-1.49822
SPBC3B8.09	utp3	U3 snoRNP-associated protein Utp3	-1.59856	-1.67563	-1.4867	-1.36969	-1.1383	-1.21452
SPAC22F3.08c	rok1	ATP-dependent RNA helicase Rok1	-1.8124	-1.56225	-1.47521	-1.18548	-1.04414	-1.13634
SPBC1289.03c	spi1	Ran GTPase Spi1	-1.35181	-1.56868	-1.43465	-1.17483	-1.1991	-1.1804
SPBC800.06	brx1	ribosome biogenesis protein Brx1	-1.7247	-1.48617	-1.41574	-1.14631	-1.17073	-1.06236
SPBC1703.03c	syo2	armadillo repeat protein, involved in nucleocytoplasmic transport Syo2	-1.08503	-1.52682	-1.40311	-1.33621	-1.04646	-1.03593
SPBC651.01c	nog1	ribosome export GTP binding protein Nog1	-2.06451	-1.79439	-1.35707	-1.16318		-1.17909
SPBC83.15	wdr74	ribosome assembly factor, WD repeat protein Nsa1/Wdr74	-1.70513	-1.45216	-1.34594	-1.15957	-1.34599	-1.56466
SPAC1B3.09c	noc202	Noc complex subunit Noc202		-1.31203	-1.33107	-1.37789	-1.34494	-1.22679
SPBC119.11c	pac1	double-strand-specific ribonuclease Pac1	-1.04274	-1.4515	-1.32507	-1.29452	-1.14924	-1.10475
SPAC2F7.14c	rrp4	exosome subunit Rrp4		-1.45404	-1.30728	-1.31183	-1.10825	-1.12087
SPAPB8E5.07c	rrp12	rRNA processing protein Rrp12	-1.35655	-1.71876	-1.30015	-1.2556	-1.1331	-1.33853
SPAC6B12.19	rsa3	ribosome assembly protein Rsa3	-1.13498	-1.48182	-1.2684	-1.65069	-1.12858	-1.26511
SPCC4G3.18	rix1	Rix1 complex Armadillo-type fold Rix1	-1.21736	-1.3902	-1.263	-1.1668	-1.00443	-1.01353
SPAC1805.17	crm1	karyopherin/importin beta family nuclear export signal receptor Crm1		-1.22415	-1.25864	-1.07632	-1.22147	-1.27549
SPBC13G1.09	enp1	bystin family U3 and U14 snoRNA associated protein Enp1	-1.4653	-1.3731	-1.25589			-1.17242
SPAC57A7.06	utp14	U3 snoRNP protein Utp14	-1.20831	-1.43038	-1.23484	-1.17266		-1.01668
SPBC1105.01		rRNA processing protein Rrp12-like	-1.08501	-1.41021	-1.22712	-1.09238		-1.09613
SPBC30D10.15	naf1	snoRNP assembly factor Naf1	-1.51684	-1.55056	-1.22583	-1.19766		-1.0838
SPBC13A2.02	nup82	nucleoporin, WD repeat Nup82		-1.15472	-1.2205	-1.28876	-1.07108	-1.36346
SPCC1919.09	tif6	translation initiation factor-like ribosome biogenesis protein	-1.43942	-1.33575	-1.21915	-1.10367	-1.20537	-1.03543
SPAC1486.05	nup189	nucleoporin Nup98 and Nup96		-1.2962	-1.19896	-1.227	-1.05299	-1.23092
SPAC23D3.06c	nup146	nucleoporin, WD repeat Nup146		-1.19628	-1.19649	-1.22856	-1.11864	-1.39376
SPAC17H9.02	mtl1	MTREC (exosome adaptor) complex RNA helicase subunit Mtl1		-1.18094	-1.19315	-1.11211	-1.15073	-1.08149
SPAC26A3.15c	nsp1	nucleoporin Nsp1		-1.23472	-1.17972	-1.08624		-1.17424
SPAC323.08	rmp1	RNase MRP subunit Rmp1		-1.19151	-1.12006	-1.03838		-1.11534
SPAC26A3.12c	dhp1	5'-3' exoribonuclease Dhp1			-1.06679	-1.07768	-1.19947	-1.41578
SPBC19G7.15	nup44	nucleoporin Nup44		-1.06267	-1.04534	-1.15231		-1.06557
SPCC1840.10	lsm8	Lsm2-8 complex Lsm8	-1.15345	-1.21403	-1.02744	-1.1673		-1.19155
SPAC12G12.02	efg1	rRNA processing protein Efg1	-1.90549				-1.33951	-1.41628
SPAC2G11.11c	prh1	ATP-dependent RNA helicase Prh1	-1.31679	-1.04122				-1.07728
SPAC140.02	gar2	nucleolar protein required for rRNA processing	-1.19043			-1.12081	-1.46853	-1.60279
SPAC1071.05	hpm1	ribosome methytransferase involved in ribosome assembly Hpm1		-1.01639			-1.00921	-1.05626
SPBP8B7.01c	pop7	RNAseP RNAse MRP subunit Pop7					-1.28436	-1.21425

## Sheet: 40S Ribosomal Protein
SystematicID	Gene.name	Product	ecl123_4h/ecl123_0h	ecl123_8h/ecl123_0h	ecl123_12h/ecl123_0h	ecl123_24h/ecl123_0h	ecl123_36h/ecl123_0h	ecl123_48h/ecl123_0h
SPAC22A12.04c	rps2201	40S ribosomal protein S15a	-3.48503	-4.12271	-3.28641	-2.36276	-2.16584	-1.75256
SPBC18H10.13	rps1402	40S ribosomal protein S14	-3.71503	-4.28907	-3.15068	-1.85113	-1.91431	-1.40664
SPAC1071.07c	rps1502	40S ribosomal protein S15	-3.2523	-4.20447	-3.09205	-1.73658	-1.73131	-1.23671
SPAC959.07	rps403	40S ribosomal protein S4	-2.73565	-3.5306	-2.84847	-2.06481	-1.83177	-1.76884
SPAC13G6.02c	rps101	40S ribosomal protein S3a	-2.77403	-3.4368	-2.8321	-2.01867	-2.16766	-2.05282
SPAPB1E7.12	rps602	40S ribosomal protein S6	-2.77009	-3.78024	-2.82358	-2.06786	-2.08795	-2.02824
SPBC19F8.08	rps401	40S ribosomal protein S4	-2.71958	-3.56325	-2.69469	-1.92745	-1.84183	-1.54158
SPAC31G5.03	rps1101	40S ribosomal protein S11	-2.74524	-3.63092	-2.67988	-1.76868	-1.76705	-1.54411
SPAC31G5.17c	rps1001	40S ribosomal protein S10	-2.88165	-3.29627	-2.67801	-1.74254	-1.92279	-1.88576
SPBC29A3.12	rps902	40S ribosomal protein S9	-2.64768	-3.18489	-2.67676	-1.84934	-2.05385	-1.73504
SPBC16D10.11c	rps1801	40S ribosomal protein S18	-2.463	-3.31898	-2.66008	-1.87733	-1.68072	-1.21236
SPAPJ698.02c	rps002	40S ribosomal protein S0B	-2.64843	-3.4213	-2.61785	-1.92302	-1.88998	-1.78755
SPBC21B10.10	rps402	40S ribosomal protein S4	-2.79294	-3.13131	-2.61716	-2.03335	-1.94395	-1.90643
SPCC576.09	rps20	40S ribosomal protein S20	-2.75878	-3.32881	-2.59743	-1.62211	-1.46242	-1.10133
SPAC521.05	rps802	40S ribosomal protein S8	-2.68574	-3.62563	-2.51186	-1.53683	-1.36074	-1.22338
SPAC13G6.07c	rps601	40S ribosomal protein S6	-2.59467	-3.15216	-2.5071	-1.7869	-1.79743	-1.50865
SPBC839.05c	rps1701	40S ribosomal protein S17	-3.00499	-3.40939	-2.48135	-1.58694	-1.36587	-1.00457
SPAC22H12.04c	rps102	40S ribosomal protein S3a	-1.98366	-2.7423	-2.47114	-2.03096	-2.09802	-1.83453
SPAC806.03c	rps2601	40S ribosomal protein S26	-3.17268	-3.47759	-2.46502	-1.30711	-1.39872	-1.23277
SPBC18H10.14	rps1601	40S ribosomal protein S16	-2.51686	-3.12035	-2.44206	-1.62265	-1.79805	-1.41539
SPBC685.06	rps001	40S ribosomal protein S0A (p40)	-2.60961	-2.99432	-2.43564	-1.29064	-1.71938	-1.8441
SPBC16G5.14c	rps3	40S ribosomal protein S3	-2.39699	-2.93671	-2.32761	-1.84442	-1.84699	-1.91899
SPAC328.10c	rps502	40S ribosomal protein S5	-2.79203	-3.06312	-2.30096	-1.42666	-1.31581	-1.03393
SPBC1685.02c	rps1202	40S ribosomal protein S12	-2.47951	-2.86278	-2.24713	-1.1074	-1.70171	-1.16862
SPAC18G6.14c	rps7	40S ribosomal protein S7	-2.44441	-2.94916	-2.23944	-1.45285	-1.51107	-1.35905
SPAC589.10c	ubi5	ribosomal-ubiquitin fusion protein Ubi5	-1.99535	-2.71385	-2.22468	-1.63795	-1.83885	-1.21747
SPAC2C4.16c	rps801	40S ribosomal protein S8	-1.95106	-2.54564	-2.19152	-1.63019	-1.8754	-1.57737
SPAC664.04c	rps1602	40S ribosomal protein S16	-2.42351	-2.66786	-2.14578	-1.27952	-1.5572	-1.1637
SPCC576.08c	rps2	40S ribosomal protein S2	-2.15548	-2.57915	-2.00416	-1.53423	-1.70815	-1.60624
SPCC962.04	rps1201	40S ribosomal protein S12	-2.17795	-2.54591	-1.98212		-1.35902	-1.10476
SPAC1805.11c	rps2602	40S ribosomal protein S26	-2.02729	-2.48064	-1.97777	-1.39608	-1.4716	-1.53467
SPBP22H7.08	rps1002	40S ribosomal protein S10	-2.57251	-2.74317	-1.95935		-1.3977	-1.55044
SPBC21C3.13	rps1901	40S ribosomal protein S19	-1.94351	-2.29608	-1.76353	-1.05885	-1.29294	-1.09274
SPAC6F6.07c	rps13	40S ribosomal protein S13	-1.48024	-1.98526	-1.74487	-1.16096	-1.4547	-1.19022
SPAC3H5.05c	rps1401	40S ribosomal protein S14	-2.3082	-2.68674	-1.69814	-1.27566	-1.23427	-1.18776

## Sheet: 60S Ribosomal Protein
SystematicID	Gene.name	Product	ecl123_4h/ecl123_0h	ecl123_8h/ecl123_0h	ecl123_12h/ecl123_0h	ecl123_24h/ecl123_0h	ecl123_36h/ecl123_0h	ecl123_48h/ecl123_0h
SPAP7G5.05	rpl1002	60S ribosomal protein L10	-3.81804	-4.69928	-3.89665	-2.80346	-2.98966	-2.6522
SPAC1071.08	rpp203	60S acidic ribosomal protein A2	-4.33932	-4.51785	-3.72169	-2.0192	-2.84949	-2.51827
SPBC2G2.05	rpl1603	60S ribosomal protein L13/L16	-4.36455	-3.42067	-3.21606	-2.44985	-2.02778	-1.59482
SPAC17A5.03	rpl301	60S ribosomal protein L3	-2.80803	-3.64777	-2.94361	-2.33465	-2.38045	-2.37732
SPAC644.15	rpp101	ribosomal protein P1 Rpp101	-3.53711	-4.00393	-2.92052	-1.61454	-1.92155	-1.59509
SPBP8B7.03c	rpl402	60S ribosomal protein L4	-2.65248	-3.75905	-2.90767	-2.376	-2.18048	-2.19597
SPAC3A12.10	rpl2001	60S ribosomal protein L20A	-3.21306	-3.82213	-2.9063	-1.84103	-1.94978	-1.74221
SPBC2F12.07c	rpl802	60S ribosomal protein L8/L2	-3.27209	-3.70016	-2.87737	-2.0467	-1.98021	-1.88398
SPBC11C11.09c	rpl502	60S ribosomal protein L5	-3.20474	-3.64573	-2.85245	-1.86118	-1.90308	-1.64157
SPBC2F12.04	rpl1701	60S ribosomal protein L17	-2.69881	-3.51076	-2.80882	-1.83369	-1.9001	-1.80521
SPCC74.05	rpl2702	60S ribosomal protein L27	-3.64657	-3.8876	-2.80253	-1.7251	-1.60563	-1.16376
SPBC11C11.07	rpl1801	60S ribosomal protein L18	-2.89472	-4.00283	-2.76753	-1.61835	-1.48319	-1.19785
SPAC1F7.13c	rpl801	60S ribosomal protein L8/L2	-2.47326	-3.44609	-2.75077	-2.16211	-2.32077	-2.19864
SPCC1223.05c	rpl3702	60S ribosomal protein L37	-3.44962	-3.60653	-2.70137	-2.12928	-2.10628	-1.95319
SPCP31B10.08c	rpl35A01	60S ribosomal protein L35A	-3.3944	-3.56497	-2.64892	-1.57717	-1.77606	-1.26794
SPAC3H5.07	rpl702	60S ribosomal protein L7b involved in cytoplasmic translation	-3.69024	-3.84505	-2.61214	-1.32276	-1.39992	-1.25879
SPCC1183.08c	rpl101	60S ribosomal protein L10a	-2.65011	-3.33186	-2.59564	-1.76816	-1.77285	-1.43326
SPBC18H10.12c	rpl701	RNase MRP subunit, ribosomal protein L7-like Rpl701	-2.23296	-3.08833	-2.59508	-2.1626	-2.01588	-1.87104
SPCC364.03	rpl1702	60S ribosomal protein L17	-2.83897	-3.29799	-2.57738	-1.84831	-1.77908	-1.74119
SPBC4F6.04	rpl2502	60S ribosomal protein L25	-2.97233	-3.38498	-2.55004	-1.6293	-1.58036	-1.23873
SPBC365.03c	rpl2101	60S ribosomal protein L21	-2.82493	-3.26554	-2.54685	-1.80578	-1.71474	-1.41693
SPCC1682.14	rpl1902	60S ribosomal protein L19	-3.54689	-3.7392	-2.54057	-1.64768	-1.23957	-1.00473
SPAC4G9.16c	rpl901	60S ribosomal protein L9	-2.56315	-3.32319	-2.51055	-1.66908	-1.68933	-1.31169
SPBC685.07c	rpl2701	60S ribosomal protein L27	-2.60793	-3.24187	-2.51042	-1.90343	-1.78511	-1.56524
SPBC839.04	rpl803	60S ribosomal protein L8/L2	-2.79997	-3.88486	-2.48613	-1.29834	-1.06546	-1.07321
SPAC3H5.12c	rpl501	60S ribosomal protein L5	-2.42571	-3.49292	-2.47917	-1.57942	-1.44546	-1.2132
SPBC17G9.10	rpl1102	60S ribosomal protein L11	-2.5914	-3.17454	-2.46901	-1.59911	-1.74833	-1.53829
SPCC330.14c	rpl2402	60S ribosomal protein L24	-2.67158	-3.13992	-2.43813	-1.58842	-1.81818	-1.53823
SPAC1783.08c	rpl1502	60S ribosomal protein L15	-3.35479	-3.66777	-2.39835	-1.5914	-1.29164	-1.14307
SPAPB17E12.13	rpl1802	60S ribosomal protein L18	-2.44454	-2.96076	-2.38379	-1.68264	-1.85942	-1.83667
SPAC6G9.09c	rpl2401	60S ribosomal protein L24	-2.86758	-3.27526	-2.34459	-1.65398	-1.63029	-1.30556
SPCC31H12.04c	rpl1202	60S ribosomal protein L12.1/L12A	-3.66176	-3.552	-2.33345	-1.29092	-1.38046	-1.07067
SPBC839.13c	rpl1601	60S ribosomal protein L13/L16	-2.73895	-3.02974	-2.2933	-1.43049	-1.54066	-1.86669
SPCC1322.15	rpl3402	60S ribosomal protein L34	-2.52657	-2.59296	-2.26372	-1.96435	-1.8314	-1.85357
SPCC18.14c	rpp0	60S acidic ribosomal protein Rpp0	-2.18515	-3.3629	-2.26213	-1.2609	-1.07627	-1.05697
SPBC1711.06	rpl401	60S ribosomal protein L4	-2.50626	-3.2013	-2.22208	-1.41324	-1.18215	-1.3063
SPAC26A3.04	rpl2002	60S ribosomal protein L20A	-2.37113	-2.89257	-2.21221	-1.18492	-1.40655	-1.22606
SPAC26A3.07c	rpl1101	60S ribosomal protein L11	-2.62982	-2.88909	-2.20791	-1.25292	-1.36037	-1.12395
SPAPB8E5.06c	rpl302	60S ribosomal protein L3	-2.51069	-3.01125	-2.06321	-1.41461	-1.11773	-1.11718
SPCC5E4.07	rpl2802	60S ribosomal protein L27/L28	-2.23227	-2.62115	-2.03935	-1.29207	-1.47458	-1.16775
SPBC29A3.04	rpl8	60S ribosomal protein L7a/L8	-1.92799	-2.5035	-2.03806	-1.52731	-1.59107	-1.37754
SPCP1E11.09c	rpp103	60S acidic ribosomal protein P1	-2.40816	-2.64934	-2.02054		-1.45557	-1.27395
SPCC576.11	rpl15	60S ribosomal protein L15	-2.17947	-2.83697	-2.01576	-1.21429	-1.26593	-1.25464
SPBC3B9.13c	rpp102	ribosomal protein P1 Rpp102	-2.01059	-2.42414	-1.97085		-1.40461	-1.20877
SPCC622.18	rpl6	60S ribosomal protein L6	-1.81882	-2.25789	-1.782		-1.31987	-1.17862
SPBC56F2.02	rpl1901	60S ribosomal protein L19	-1.8039	-2.04527	-1.70137	-1.32852	-1.4739	-1.02247
SPAC664.05	rpl13	60S ribosomal protein L13	-1.5696	-1.74445	-1.45059		-1.17455	-1.16367

## Sheet: RNA Pol I complex
SystematicID	Gene.name	Product	ecl123_4h/ecl123_0h	ecl123_8h/ecl123_0h	ecl123_12h/ecl123_0h	ecl123_24h/ecl123_0h	ecl123_36h/ecl123_0h	ecl123_48h/ecl123_0h
SPBC4C3.05c	nuc1	DNA-directed RNA polymerase I complex large subunit Nuc1	-2.19588	-2.56061	-2.38398	-1.98386	-1.92367	-1.9867
SPBP23A10.07	rpa2	DNA-directed RNA polymerase I complex subunit Rpa2	-2.09144	-2.45902	-2.27049	-1.94978	-1.70297	-1.93147
SPAC2F3.03c	rpa49	DNA-directed RNA polymerase I complex subunit Rpa49	-1.97506	-2.25423	-2.08101	-1.88805	-1.94957	-1.86545
SPBC1289.07c	rpc40	DNA-directed RNA polymerase I and III subunit Rpc40	-2.15396	-2.20366	-1.8765	-1.50502	-1.34095	-1.26547
SPAC29A4.10	rrn5	RNA polymerase I upstream activation factor complex subunit Rrn5		-1.29069	-1.43156	-1.44087	-1.57886	-1.42656
SPBC14C8.12	rpb8	DNA-directed RNA polymerase I, II and III subunit Rpb8	-2.08324	-1.56522	-1.42832	-1.1288	-1.4153	-1.30303
SPCC285.17	spp27	RNA polymerase I upstream activation factor complex subunit Spp27		-1.2155	-1.15208	-1.19168	-1.18703	-1.38054
SPAC23C4.15	rpb5	DNA-directed RNA polymerase I, II and III subunit Rpb5	-1.13687	-1.04921	-1.09733	-1.05932	-1.02398	-1.15182

## Sheet: RNA Pol III complex
SystematicID	Gene.name	Product	ecl123_4h/ecl123_0h	ecl123_8h/ecl123_0h	ecl123_12h/ecl123_0h	ecl123_24h/ecl123_0h	ecl123_36h/ecl123_0h	ecl123_48h/ecl123_0h
SPBC1289.07c	rpc40	DNA-directed RNA polymerase I and III subunit Rpc40	-2.15396	-2.20366	-1.8765	-1.50502	-1.34095	-1.26547
SPAC4G9.08c	rpc2	DNA-directed RNA polymerase III complex subunit Rpc2	-1.23882	-1.57597	-1.44602	-1.28088		-1.27269
SPBC14C8.12	rpb8	DNA-directed RNA polymerase I, II and III subunit Rpb8	-2.08324	-1.56522	-1.42832	-1.1288	-1.4153	-1.30303
SPAC144.09c	sfc2	transcription factor TFIIIA	-1.14342	-1.46888	-1.32627	-1.57341	-1.44852	-1.43716
SPBC651.08c	rpc1	DNA-directed RNA polymerase III complex large subunit Rpc1	-1.34258	-1.38979	-1.25687			-1.05066
SPCC290.02	rpc34	DNA-directed RNA polymerase III complex subunit Rpc34	-1.69903	-1.34931	-1.20336		-1.09726	-1.14758
SPAPB1E7.03	rpc82	DNA-directed RNA polymerase III complex subunit Rpc82	-1.25201	-1.30897	-1.21524	-1.30884	-1.23736	-1.49249
SPCC16C4.14c	sfc4	transcription factor TFIIIC complex subunit Sfc4		-1.12983	-1.11721	-1.20867		-1.17351
SPAC23C4.15	rpb5	DNA-directed RNA polymerase I, II and III subunit Rpb5	-1.13687	-1.04921	-1.09733	-1.05932	-1.02398	-1.15182
SPBC8D2.07c	sfc9	transcription factor TFIIIC complex subunit Sfc9				-1.02655	-1.05302	-1.20082
SPCC1919.14c	bdp1	transcription factor TFIIIB complex subunit Bdp1				1.4942	1.59851	1.57991
SPBC13E7.10c	brf1	transcription factor TFIIIB complex subunit Brf1		1.41016	1.63553	1.87484	1.79757	1.79453
SPAC31G5.12c	maf1	repressor of RNA polymerase III Maf1	1.93059	2.19953	2.01191	1.66826	1.89958	1.71254

## Sheet: Translation
SystematicID	Gene.name	Product	ecl123_4h/ecl123_0h	ecl123_8h/ecl123_0h	ecl123_12h/ecl123_0h	ecl123_24h/ecl123_0h	ecl123_36h/ecl123_0h	ecl123_48h/ecl123_0h
SPBC17G9.09	tif213	translation initiation factor eIF2 gamma subunit	-1.96143	-2.8114	-2.85455	-2.62539	-2.89523	-3.16353
SPAC6B12.15	cpc2	ribosome-associated signalling scaffold, receptor of activated C kinase (RACK1) ortholog Cpc2	-2.39629	-3.21531	-2.74533	-2.26439	-2.38102	-2.46546
SPAC1006.07	tif1	translation initiation factor eIF4A tif1	-2.57856	-3.21658	-2.61689	-2.18657	-1.95234	-2.05523
SPCP1E11.11	puf6	pumilio family RNA-binding protein Puf6	-2.21064	-2.71328	-2.58089	-2.20867	-2.07834	-2.01758
SPCC1795.11	sum3	translation initiation RNA helicase Sum3	-2.28054	-2.7956	-2.5517	-1.79684	-1.47669	-1.78542
SPCC338.11c	efm2	translation elongation factor EF2/EF3 lysine methyltransferase Efm2/Rgg1	-2.42534	-2.3134	-2.31205	-2.11962	-2.30383	-2.24677
SPBC17D11.05	tif301	translation initiation factor eIF3a	-1.65495	-2.34319	-2.28337	-2.24417	-2.11744	-2.30832
SPCC584.04	sup35	cytoplasmic translation release factor class II, GTPase eRF3	-1.47048	-2.26979	-2.23749	-2.09616	-1.97246	-2.0997
SPBC18H10.04c	sce3	translation initiation factor	-1.9759	-2.3709	-2.17818	-1.76351	-1.89228	-2.21247
SPAC3G9.09c	tif211	translation initiation factor eIF2 alpha subunit	-1.65873	-2.08592	-2.08934	-1.8019	-1.92627	-1.95156
SPAC13D6.02c	byr3	translational activator, zf-CCHC type zinc finger protein	-2.37159	-2.74479	-2.08234	-1.47469	-1.28755	-1.24071
SPAC637.07	moe1	translation initiation factor eIF3d	-1.47159	-2.14653	-2.07822	-1.87036	-1.82546	-1.99833
SPAC25G10.08	tif302	translation initiation factor eIF3b (p84)	-1.55992	-2.13472	-2.0263	-1.73725	-1.78577	-1.86214
SPAC21E11.06	tif224	translation initiation factor eIF2B delta subunit	-1.21008	-2.12541	-1.97236	-1.93892	-1.83375	-1.98174
SPAC17C9.03	tif471	translation initiation factor eIF4G	-1.58101	-2.05937	-1.9696	-1.88518	-1.58264	-1.83181
SPAC23C4.06c	efm6	translation elongation factor EF-1 alpha (eEF1A) lysine 390 methylase Efm6	-2.17191	-2.1364	-1.88599	-2.23702	-2.27419	-2.19207
SPAC5D6.12	mtf2	mitochondrial translation protein Mtf2	-1.05955	-1.62543	-1.87845	-1.88652	-2.22284	-2.0649
SPAC4A8.16c	tif303	translation initiation factor eIF3c	-1.28021	-1.96874	-1.85984	-1.76566	-1.76443	-1.92181
SPCP31B10.07	eft202	translation elongation factor 2 (EF-2) Eft2,B	-2.13323	-2.27481	-1.85064	-1.6531	-1.50968	-1.41823
SPBC4B4.04	eif21	translation initiation factor eIF2A		-1.75656	-1.79463	-1.85008	-1.61306	-1.66884
SPBC25H2.07	tif11	translation initiation factor eIF1A	-1.86108	-1.90541	-1.78689	-1.63453	-1.79517	-1.53025
SPCC417.08	tef3	translation elongation factor eEF3	-1.71745	-2.22856	-1.77878	-1.36109	-1.18293	-1.44205
SPAC2F7.05c	tif5	translation initiation factor eIF5, Tif5	-1.33787	-1.67134	-1.77706	-1.55853	-1.70793	-1.71498
SPAC821.05	tif308	translation initiation factor eIF3h (p40)	-1.33775	-1.92453	-1.74757	-1.44258	-1.47869	-1.39983
SPAC29A4.02c		translation elongation factor EF-1 gamma subunit	-1.69796	-1.84338	-1.74711	-1.45466	-1.56095	-1.73951
SPBC336.10c	tif512	translation elongation and termination factor eIF5A	-1.53205	-2.13774	-1.74495	-1.16485	-1.26814	-1.05443
SPAC1834.01	erf1	cytoplasmic translation release factor class I eRF1	-1.49631	-1.91215	-1.7313	-1.45984	-1.39579	-1.34531
SPAC1751.03	tif313	translation initiation factor eIF3m	-1.26852	-1.70187	-1.7197	-1.56818	-1.74206	-1.75299
SPBC4C3.07	tif306	translation initiation factor eIF3f	-1.55175	-1.91584	-1.70842	-1.699	-1.70354	-1.83755
SPBC18H10.03	tif307	translation initiation factor eIF3g	-1.5197	-1.82649	-1.68858	-1.42079	-1.44531	-1.57248
SPAC3A12.13c	tif310	translation initiation factor eIF3j (p35)	-1.01692	-1.44113	-1.54074	-1.51378	-1.60885	-1.82725
SPBC1306.01c	mef1	mitochondrial translation elongation factor G Mef1		-1.34465	-1.47013	-1.62242	-1.61337	-1.7425
SPCC794.09c	tef101	translation elongation factor EF-1 alpha Ef1a-a	-1.12293	-1.76625	-1.45984	-1.07705	-1.02952	-1.20554
SPAC8C9.15c	tif225	translation initiation factor eIF2B epsilon subunit	-1.12671	-1.42741	-1.43866	-1.30813	-1.1685	-1.29525
SPCC1450.04	tef5	translation elongation factor EF-1 beta subunit, guanyl-nucleotide exchange factor (eEF1B)	-1.30627	-1.35859	-1.43773	-1.3262	-1.53854	-1.6592
SPAC22H10.09	cbp8	cytochrome b translation regulator Cbp8	-1.05999	-1.4438	-1.42857	-1.4206	-1.7057	-1.62472
SPBC106.19	ppr10	mitochondrial PPR repeat protein Ppr10		-1.28751	-1.39201	-1.40789	-1.46722	-1.78379
SPBC646.09c	int6	translation initiation factor eIF3e	-1.01952	-1.46264	-1.35051	-1.1999	-1.08638	-1.06594
SPAC32A11.04c	tif212	translation initiation factor eIF2 beta subunit	-1.23429	-1.37855	-1.29032	-1.13828	-1.54834	-1.24897
SPAC343.14c	tif222	translation initiation factor eIF2B beta subunit		-1.34394	-1.28625	-1.13967		-1.35285
SPBC1271.15c	mti2	mitochondrial translation initiation factor IF-2Mt/Mti2			-1.23666	-1.37574	-1.54201	-1.59832
SPAC4D7.09	tif223	translation initiation factor eIF2B gamma subunit		-1.28971	-1.19594		-1.04919	-1.03411
SPBC9B6.04c	tuf1	mitochondrial translation elongation factor EF-Tu Tuf1			-1.08578	-1.0564	-1.13961	-1.32312
SPBC800.09	sum2	translation initiation inhibitor			-1.05032	-1.07004	-1.10959	-1.30722
SPBC28E12.04	cbp7	cytochrome b translation regulator Cbp7				-1.09383	-1.07774	-1.10586

## Sheet: tRNA processing
SystematicID	Gene.name	Product	ecl123_4h/ecl123_0h	ecl123_8h/ecl123_0h	ecl123_12h/ecl123_0h	ecl123_24h/ecl123_0h	ecl123_36h/ecl123_0h	ecl123_48h/ecl123_0h
SPBC18H10.12c	rpl701	RNase MRP subunit, ribosomal protein L7-like Rpl701	-2.23296	-3.08833	-2.59508	-2.1626	-2.01588	-1.87104
SPCC126.03	pus1	TruA family tRNA/ U2 snRNA pseudouridine synthase Lsp1	-2.07898	-2.66764	-2.42992	-1.98634	-2.01176	-1.91166
SPAC57A10.10c	sla1	La protein, tRNA chaperone Sla1	-2.39054	-2.46102	-2.36187	-1.8784	-1.98548	-1.85654
SPCC18.13	trm82	tRNA (guanine-N7-)-methyltransferase WD repeat subunit Trm82	-1.95801	-2.08615	-2.06266	-1.77681	-1.77574	-1.72208
SPAC18B11.02c	pus9	tRNA pseudouridine synthase Pus9	-1.38246	-1.79275	-1.96142	-1.79875	-2.13827	-2.07981
SPAC4G8.07c	trm2	tRNA (m5U54) methyltransferase Trm2	-1.25416	-1.97525	-1.76363	-1.66841	-1.34964	-1.6931
SPAC23C11.09	ala1	mitochondrial and cytoplasmic alanine-tRNA ligase Ala1		-1.77347	-1.72592	-1.75202	-1.47987	-1.7391
SPAC20G8.09c	nat10	rRNA/tRNA cytidine N-acetyltransferase	-2.10889	-2.02235	-1.72486	-1.42458	-1.29772	-1.2944
SPAC25B8.16	pop100	RNase P and RNase MRP subunit Pop100		-1.54182	-1.70848	-1.81723	-1.81005	-2.09568
SPAC17D4.04	trm401	tRNA (cytosine-5-)-methyltransferase	-1.5596	-1.79875	-1.67156	-1.79018	-1.71753	-2.0341
SPBC800.08	gcd10	tRNA (m1A) methyltransferase non-catalytic subunit Gcd10	-1.80855	-1.78169	-1.64563	-1.51507	-1.8448	-1.92411
SPCC1494.07	trm732	tRNA (cytosine 32-2'-O)-methyltransferase regulator Trm732	-1.3989	-1.79935	-1.62397	-1.58732	-1.41464	-1.51541
SPAC23C4.17	trm402	tRNA (cytosine-5-)-methyltransferase	-1.51836	-1.5929	-1.59065	-1.57686	-1.72649	-1.80298
SPAC17G8.01c	trl1	tRNA ligase Trl1	-1.12658	-1.7589	-1.59029	-1.45006	-1.42894	-1.44952
SPCPB16A4.04c	trm8	tRNA (guanine-N7-)-methyltransferase catalytic subunit Trm8	-1.74321	-1.62761	-1.48003	-1.30186	-1.22249	-1.20715
SPAP27G11.04c	tad3	tRNA specific adenosine deaminase subunit Tad3	-1.03689	-1.36343	-1.43632	-1.51618	-1.40505	-1.32162
SPBC25D12.05	trm1	tRNA (guanine-N2-)-methyltransferase Trm1	-1.04664	-1.41781	-1.43118	-1.6014	-1.32735	-1.53217
SPAC2F3.13c	qtr2	queuine tRNA-ribosyltransferase Qtrtd1/Qtr2	-1.00076	-1.48378	-1.39372	-1.42012	-1.36692	-1.66213
SPBC16D10.02	trm11	tRNA (guanine-N2-)-methyltransferase catalytic subunit Trm11	-1.67452	-1.48914	-1.27159	-1.16342	-1.05974	-1.04033
SPAC2C4.12c	tpt1	tRNA 2'-phosphotransferase Tpt1/ CIA machinery involved in ribosome biogenesis protein Yae1 fusion protein		-1.2653	-1.26693	-1.54075	-1.36124	-1.39019
SPCC4G3.16	rib2	CMP deaminase family/ methyltransferase bifunctional enzyme involved in riboflavin biosynthesis and tRNA pseudouridine biosynthesis Rib2		-1.22686	-1.20393	-1.26886		-1.27268
SPAC4G8.06c	trm12	tRNA 4-demethylwyosine alpha-amino-alpha-carboxypropyltransferase Trm12	-1.21337	-1.25702	-1.1896	-1.08031	-1.06068	-1.00506
SPBC11C11.10	pus4	tRNA pseudouridine synthase Pus4	-1.10116	-1.43868	-1.12594	-1.22869	-1.41918	-1.53396
SPAC323.08	rmp1	RNase MRP subunit Rmp1		-1.19151	-1.12006	-1.03838		-1.11534
SPBC1306.02	trm734	tRNA (guanosine 34-2'-O)-methyltransferase regulator Trm734	-1.03873	-1.20181	-1.11417	-1.11097		-1.0633
SPAC1805.03c	trm13	tRNA 2'-O-methyltransferase Trm13				-1.0308	-1.59741	-1.16547
SPAPB18E9.01	trm5	tRNA (guanine(37)-N(1))-methyltransferase activity Trm5				-1.0376	-1.49452	-1.64985
SPBP8B7.01c	pop7	RNAseP RNAse MRP subunit Pop7					-1.28436	-1.21425
SPCC970.03	cbr1	NADH-dependent reductase for Dph3, Cbr1				-1.08582	-1.25081	-1.42216

## Sheet: Pol2 Transcription Factors UP
SystematicID	Gene.name	Product	ecl123_4h/ecl123_0h	ecl123_8h/ecl123_0h	ecl123_12h/ecl123_0h	ecl123_24h/ecl123_0h	ecl123_36h/ecl123_0h	ecl123_48h/ecl123_0h	UP in wild-type
SPBC1652.01	stb3	DNA-binding transcription factor Stb3	4.89114	4.44396	4.17497	4.0909	4.01022	3.83107	YES
SPBC317.01	mbx2	DNA-binding transcription factor, MADS-box Pvg4		1.44582	1.64339	2.38531	2.7837	2.64318	YES
SPCC1393.08	fil1	DNA-binding transcription factor, zf-GATA type	1.53584	2.06541	2.50067	2.58335	2.6295	2.68349	YES
SPBC1105.14	rsv2	DNA-binding transcription factor Rsv2	1.03798	1.55064	1.97939	1.99621	2.54212	2.38922	YES
SPBC56F2.05c		DNA-binding transcription factor	1.69947	1.8443	1.88011	2.01911	2.08242	2.14703	NO
SPBC32C12.02	ste11	DNA-binding transcription factor Ste11	1.86707	2.11296	2.10628	1.85717	2.01056	2.1236	NO
SPBC2F12.09c	atf21	DNA-binding transcription factor, Atf-CREB family Atf21			1.74214	2.10813	2.00682	2.30097	YES
SPAC3H1.11	hsr1	DNA-binding transcription factor Hsr1		1.19776	1.6174	1.40097	1.92129	1.8731	YES
SPAC56F8.16	esc1	DNA-binding transcription factor Esc1	1.26334	1.49079	1.83135	1.5803	1.91221	1.9317	NO
SPAC16.05c	sfp1	DNA-binding transcription factor Sfp1			1.31555	1.52328	1.86325	1.78028	YES
SPBC530.11c		DNA-binding transcription factor, zf-fungal binuclear cluster type	1.8061	1.76672	1.57405	1.7903	1.83651	1.53888	YES
SPAC11E3.06	map1	DNA-binding transcription factor, MADS-box Map1	1.34952	2.03822	2.14825	2.14459	1.83279	1.48096	YES
SPAC25G10.03	zip1	DNA-binding transcription factor Zip1				1.10551	1.78338	1.83286	YES
SPAC1783.07c	pap1	DNA-binding transcription factor, oxidative stress-responsive Pap1/Caf3				1.26615	1.77269	1.62911	YES
SPBC1D7.02c	scr1	DNA-binding transcription repressor Scr1	1.17143	1.46532	1.73922	1.4125	1.66038	1.58846	YES
SPAC2E12.02	hsf1	DNA-binding transcription factor Hsf1					1.64802	1.53365	YES
SPBC1348.12		DNA-binding transcription factor	1.32774	2.44084	2.32908	1.96597	1.55819	1.63345	NO
SPAC11D3.17		DNA-binding transcription factor, zf-fungal binuclear cluster type	1.35625	1.19396	1.50392	1.9351	1.534	1.88425	NO
SPBC15D4.02	gsf1	DNA-binding transcription factor, zf-fungal binuclear cluster type Gsf1				1.22182	1.4506	1.4394	NO
SPBC29B5.01	atf1	DNA-binding transcription factor, Atf-CREB family Atf1			1.0299		1.20849	1.01301	NO
SPBC4C3.12	sep1	DNA-binding forkhead transcription factor Sep1					1.49365	1.10962	YES

## Sheet: Pol2 Transcription Factors DOWN
SystematicID	Gene.name	Product	ecl123_4h/ecl123_0h	ecl123_8h/ecl123_0h	ecl123_12h/ecl123_0h	ecl123_24h/ecl123_0h	ecl123_36h/ecl123_0h	ecl123_48h/ecl123_0h
SPAC6G10.12c	ace2	DNA-binding transcription factor Ace2				-2.22428	-3.23662	-3.33046
SPBPB8B6.04c	grt1	DNA-binding transcription factor Grt1	-1.03222	-1.5745	-2.32999	-2.15236	-3.09887	-3.0962
SPBC1773.12		DNA-binding transcription factor, zf-fungal binuclear cluster type				-1.25466	-2.31945	-2.04899
SPAC821.07c	moc3	DNA-binding transcription factor Moc3		-1.35204	-1.22418	-1.5616	-1.67635	-1.64583
SPCC290.04	ams2	DNA-binding transcription factor, zf-GATA-type Ams2				-1.10427	-1.38315	-1.86699
SPAC22F3.02	atf31	DNA-binding transcription factor Atf31				-1.00852	-1.3138	-1.51508

[truncated: 2 more sheets: Phosphate Dynamics, aa tRNA synthetases]
