# Supplementary material for: Factors governing the transcriptome changes and chronological lifespan of fission yeast during phosphate starvation
Source: J Biol Chem. 2024 Feb 2;300(3):105718. doi: 10.1016/j.jbc.2024.105718 (PMC10910108; doi:10.1016/j.jbc.2024.105718)
Supplement: Table S2 [file mmc3.xlsx]

## Sheet: pho7_by_WT_0HR_UP_cod
Systematic ID	Common Name	Product	log2FoldChange
SPBC1289.14		adducin (predicted)	6.16803
SPCC1739.08c		short chain dehydrogenase (predicted)	5.97868
SPAPB1A11.03		cytochrome b2 (L-lactate cytochrome-c oxidoreductase) (predicted)	5.45428
SPBPB10D8.02c		arylsulfatase (predicted)	5.19085
SPBC23G7.13c		plasma membrane urea transmembrane transporter (predicted)	5.1723
SPAC343.12	rds1	ferritin related conserved fungal protein	4.81932
SPCC1223.09	uro1	uricase Uro1	4.50745
SPBC359.06	mug14	adducin, involved in actin cytoskeleton organization	4.39236
SPAC1F8.04c		hydrolase, implicated in cellular detoxification (predicted)	4.23595
SPCC1183.12	spo13	sporulation specific guanyl-nucleotide exchange factor Spo13	4.13847
SPCC794.12c	mae2	malic enzyme, malate dehydrogenase (oxaloacetate decarboxylating), Mae2	4.10242
SPAC1039.02		extracellular 5'-nucleotidase, human NT5E family (predicted)	4.08239
SPAC1002.17c	urg2	uracil phosphoribosyltransferase (predicted)	4.01539
SPAC1039.01		amino acid permease (predicted)	3.85649
SPCC757.07c	ctt1	catalase	3.85297
SPBC24C6.09c		phosphoketolase family protein (predicted)	3.77246
SPAC1002.19	urg1	GTP cyclohydrolase II Urg1 (predicted)	3.762
SPAC8E11.03c	dmc1	RecA family ATPase Dmc1	3.64404
SPBC29B5.02c	isp4	plasma membrane OPT oligopeptide transmembrane transporter family Isp4	3.63784
SPBC23G7.10c		NADH-dependent flavin oxidoreductase, implicated in cellular detoxification from family members (predicted)	3.60069
SPCC4B3.11c	fra3	mitochondrial [4Fe-4S] cluster transfer protein Fra3 (predicted)	3.56439
SPBPB21E7.01c	eno102	enolase (predicted)	3.5598
SPBC215.11c		aldo/keto reductase, unknown biological role	3.51977
SPAC1399.01c		transmembrane transporter (predicted)	3.51729
SPCC1235.14	ght5	plasma membrane high-affinity glucose/fructose:proton symporter Ght5	3.45658
SPCC794.04c		amino acid transmembrane transporter (predicted)	3.40874
SPCC794.01c	gcd1	glucose dehydrogenase Gcd1	3.38288
SPAC6B12.03c	bit2	HbrB family protein involved in TOR signaling Bit2 (predicted)	3.3092
SPAC23H3.15c	ddr48	DNA damage-responsive protein ortholog DDr48	3.28993
SPAC1399.04c	uck2	uracil phosphoribosyltransferase Uck2	3.26543
SPAC19A8.16	prl65	DUF2945 family protein	3.23872
SPBC16E9.16c	lsd90	Lsd90 protein	3.2223
SPBC1685.13	fhn1	eisosome assembly protein Fhn1	3.21421
SPBC13A2.04c	ptr2	plasma membrane PTR family peptide transmembrane transporter Ptr2	3.20148
SPAC110.01	ppk1	serine/threonine protein kinase Ppk1 (predicted)	3.18342
SPAC26F1.14c	aif1	mitochondrial inner membrane anchored oxidoreductase, apoptosis-inducing factor homolog Aif1 (predicted)	3.17435
SPBC36.02c		spermidine family transmembrane transporter (predicted)	3.08669
SPCC417.16		mitochondrial protein (predicted)	3.06797
SPAC3C7.14c	obr1	NAD(P)H dehydrogenase (quinone) (predicted)	3.05414
SPAC27D7.09c		But2 family protein, similar to cell surface molecules	3.04428
SPCC645.02	gep4	phosphatidylglycerol phosphate phosphatase Gep4 (predicted)	3.01404
SPBC32H8.02c	nep2	NEDD8 protease Nep2	2.99756
SPAC3H5.05c	rps1401	40S ribosomal protein S14 (predicted)	2.994
SPAC1039.10	mmf2	mitochondrial matrix protein, YjgF family protein Mmf1, reactive intermediate imine deaminase A homolog (predicted)	2.98292
SPAC1F7.12	yak3	aldose reductase ARK13 family YakC, implicated in cellular detoxification from family members	2.98058
SPAC19D5.07	uga1	4-aminobutyrate aminotransferase (GABA transaminase)	2.97283
SPAC521.03		short chain dehydrogenase, human DHRS7 family(predicted)	2.95891
SPAC22A12.17c		short chain dehydrogenase (predicted)	2.93443
SPCC569.05c		plasma membrane spermidine family transmembrane transporter (predicted)	2.92987
SPCC1223.03c	gut2	glycerol-3-phosphate dehydrogenase Gut2 (predicted)	2.88682
SPAC139.05		succinate-semialdehyde dehydrogenase (predicted)	2.86316
SPBC4B4.08	ght2	plasma membrane glucose/fructose:proton symporter Ght2	2.84641
SPAC13F5.07c	hpz2	zf PARP type zinc finger protein Hpz2	2.83139
SPBPB10D8.01		cysteine transmembrane transporter (predicted)	2.82972
SPAC5H10.01	dgc1	mitochondrial D-glutamate cyclase Dgc1 (predicted)	2.82747
SPCC70.08c		methyltransferase (predicted)	2.81213
SPAC4F10.22	cmc4	mitochondrial intermembrane space protein, mature-T-Cell Proliferation I type ortholog, unknown biological role Cmc4	2.80931
SPAC1002.18	urg3	DUF1688 family fungal conserved protein, implicated in uracil or riboflavin metabolism	2.80504
SPAC25B8.13c	isp7	2-OG-Fe(II) oxygenase superfamily protein	2.79571
SPCC188.12	spn6	meiotic (sporulation) septin Spn6	2.77882
SPAC1F8.01	ght3	plasma membrane gluconate:proton symporter Ght3	2.70226
SPBC1289.17	Tf2-11	retrotransposable element/transposon Tf2-type	2.6888
SPBC215.07c	pdp2	PWWP domain protein Pdp2 (predicted)	2.64887
SPAC29A4.12c	mug108	Schizosaccharomyces specific protein Mug108	2.59671
SPBC13E7.10c	brf1	transcription factor TFIIIB complex subunit Brf1	2.59237
SPCC1840.01c	mog1	Ran GTPase binding protein Mog1	2.48318
SPAC513.02		phosphoglycerate mutase/6-phosphofructo-2-kinase family	2.47024
SPCC965.14c		cytosine deaminase (predicted)	2.46797
SPBC725.10		mitochondrial transport protein, tspO homolog (predicted)	2.43118
SPBPB7E8.01		Schizosaccharomyces specific protein, predicted GPI anchor	2.43038
SPAC11D3.13	hsp3104	ThiJ domain protein, implicated in cellular detoxification	2.4219
SPAC24B11.05		pyrimidine 5'-nucleotidase (predicted)	2.39734
SPAC22F8.05		alpha,alpha-trehalose-phosphate synthase (predicted)	2.38867
SPBC887.17		transmembrane transporter (predicted)	2.37513
SPAC13C5.04		class I glutamine amidotransferase family protein, conserved in fungi, bacteria, plants	2.35743
SPAC9E9.09c	atd1	aldehyde dehydrogenase (predicted)	2.3437
SPAC11E3.13c	gas5	cell wall protein 1,3-beta-glucanosyltransferase Gas5 (predicted)	2.34045
SPAC14C4.16	dad3	DASH complex subunit Dad3	2.33455
SPBP8B7.05c	nce103	carbonic anhydrase (predicted)	2.33408
SPBC1778.04	spo6	Spo4-Spo6 kinase complex regulatory subunit Spo6	2.3165
SPAC25G10.02	cce1	mitochondrial cruciform-cutting endonuclease Cce1	2.2983
SPAC2F3.17c	lsm6	Lsm2-8 complex subunit Lsm6	2.29654
SPAC1B3.17	clr2	chromatin silencing protein Clr2	2.29499
SPAC26F1.07		glucose 1-dehydrogenase (NADP+) (predicted)	2.29272
SPAC1F8.07c	pdc101	pyruvate decarboxylase (predicted)	2.26156
SPAC1F7.10		hydantoin racemase family (predicted)	2.25699
SPBC3H7.02		sulfate transmembrane transporter (predicted)	2.2525
SPBC4F6.09	str1	plasma membrane siderophore-iron transmembrane transporter Str1	2.21918
SPAC26H5.09c		oxidoreductase involved in NADPH regeneration (predicted)	2.19924
SPAC23H4.06	gln1	glutamate-ammonia ligase Gln1	2.18245
SPAC21E11.04	aca1	L-azetidine-2-carboxylic acid acetyltransferase Aca1	2.18074
SPAC13G7.13c	msa1	RNA-binding protein Msa1	2.17012
SPCC74.09	mug24	RNA-binding protein, rrm type	2.14787
SPBPB8B6.04c	grt1	transcription factor Grt1 (predicted)	2.14558
SPCC1795.05c	ura6	uridylate kinase Ura6	2.13973
SPAC869.10c	put4	plasma membrane proline specific permease Put4 (predicted)	2.13295
SPBPB2B2.01		amino acid transmembrane transporter (predicted)	2.13283
SPBC27.03	meu25	Schizosaccharomyces specific protein Meu25	2.09829
SPAC2E1P3.05c		fungal cellulose binding domain protein	2.09503
SPACUNK4.10	gor1	glyoxylate reductase (predicted)	2.08668
SPCC1393.12		Schizosaccharomyces specific protein	2.07242
SPBC660.16	gnd1	phosphogluconate dehydrogenase, decarboxylating	2.07066
SPCC553.10		conserved fungal cell surface protein, Kre9/Knh1 family (predicted)	2.06791
SPCC1281.06c	ole1	acyl-coA desaturase (predicted)	2.04354
SPAC1A6.04c	plb1	phospholipase B homolog Plb1	2.03478
SPBC106.08c	mug2	mug2/mug135/meu2 family	2.03409
SPBC26H8.10	dis3	exosome 3'-5' exoribonuclease subunit Dis3	2.0288
SPCC18B5.02c		cinnamoyl-CoA reductase pseudogene	2.02363
SPCC965.07c	gst2	glutathione S-transferase Gst2	2.00024
SPCC1322.07c	mug150	Schizosaccharomyces pombe specific protein Mug150	1.98018
SPAC227.16c	psf3	GINS complex subunit Psf3	1.97891
SPBC1347.03	meu14	sporulation specific PIL domain protein Meu14	1.97227
SPCC965.06	osr2	potassium channel, beta subunit, aldo-keto reductase (predicted)	1.9542
SPAC11D3.18c		carboxylic acid transmembrane transporter (predicted)	1.9532
SPBC32F12.11	tdh1	glyceraldehyde-3-phosphate dehydrogenase Tdh1	1.95284
SPAC821.08c	slp1	substrate-specific mitotic metaphase/anaphase APC coactivator Slp1	1.91881
SPBC21H7.06c	opi10	hikeshi family nuclear import carrier Opi10	1.91507
SPCPB1C11.01	amt1	plasma membrane ammonium transmembrane transporter Amt1	1.90862
SPBC1347.04	tim54	TIM22 inner membrane protein insertion complex subunit Tim54 (predicted)	1.90833
SPBC530.07c		TENA/THI family protein, domain found in context with a broad range of enzymes	1.87886
SPAC11D3.09		agmatinase (predicted)	1.87511
SPAC1F7.09c	dal2	allantoicase Dal2	1.87448
SPBC106.17c	cys2	homoserine O-acetyltransferase (predicted)	1.86871
SPBC1E8.04	Tf2-10	retrotransposable element/transposon Tf2-type	1.86361
SPBC1271.14		acetyl-CoA:L-glutamate N-acetyltransferase (predicted)	1.86326
SPCC297.04c	set7	histone lysine methyltransferase Set7 (predicted)	1.8579
SPAP7G5.06	per1	plasma membrane amino acid permease Per1	1.82424
SPCC757.03c	hsp3101	glyoxylase III Hsp3101	1.80889
SPAC19G12.16c	adg2	conserved fungal cell surface protein Adg2 (predicted)	1.80478
SPCC663.08c		short chain dehydrogenase, unknown specificity (predicted)	1.80087
SPAC1B2.03c	elo2	fatty acid elongase Elo2 (predicted)	1.79003
SPAC1751.01c	gti1	gluconate transmembrane transporter inducer Gti1	1.78675
SPCC1281.08	wtf11	wtf element Wtf11	1.77461
SPCC736.09c	tfx1	TRAX	1.76058
SPAC22G7.06c	ura1	carbamoyl-phosphate synthase (glutamine hydrolyzing), aspartate carbamoyltransferase Ura1	1.7588
SPAPB2B4.03	cig2	G1/S-specific B-type cyclin Cig2	1.74981
SPBC17G9.13c		mitochondrial conserved fungal protein	1.74254
SPAC15A10.05c	mug182	NADHX epimerase (predicted)	1.71281
SPAC227.13c	isu1	mitochondrial [2Fe-2S] cluster assembly protein Isu1	1.70423
SPCC417.02	dad5	DASH complex subunit Dad5	1.70276
SPBC16G5.02c	rbk1	ribokinase Rbk1 (predicted)	1.70067
SPAC4A8.04	isp6	vacuolar serine protease Isp6	1.69846
SPCC794.06		transmembrane transporter (predicted)	1.69434
SPCC1739.11c	cdc11	SIN component scaffold protein, centriolin ortholog Cdc11	1.69058
SPCC1322.04	fyu1	UTP-glucose-1-phosphate uridylyltransferase Fyu1	1.67803
SPAC13F5.03c	gld1	mitochondrial glycerol dehydrogenase Gld1	1.67361
SPAC29B12.14c		plasma membrane purine transmembrane transporter (predicted)	1.66794
SPAC9G1.09	sid1	PAK-related GC kinase Sid1	1.66439
SPBC25H2.08c	mrs2	mitochondrial magnesium ion transmembrane transporter Mrs2 (predicted)	1.6615
SPBC1683.06c	urh1	uridine ribohydrolase Urh1 (predicted)	1.66009
SPBC2A9.02		NADH-dependent glycolaldehyde/furfural/butyraldehyde/propylaldehydealdehyde reductase (predicted)	1.65429
SPBC428.05c	arg12	argininosuccinate synthase Arg12	1.65357
SPCC576.19c		dubious	1.64864
SPAC11D3.16c		Schizosaccharomyces specific protein	1.64352
SPAC1F8.06	pfl8	cell surface glycoprotein, flocculin Pfl8	1.63434
SPAPB17E12.12c		mitochondrial 3'-phosphoadenosine 5'-phosphosulfate/ 5'-adenylyl sulfate transmembrane transporter (predicted)	1.62924
SPAC4F8.07c	hxk2	hexokinase 2	1.61826
SPCC1795.12c		Schizosaccharomyces specific protein	1.60832
SPAC1F7.05	cdc22	ribonucleoside reductase large subunit Cdc22	1.58664
SPAC6C3.04	cit1	citrate synthase Cit1	1.58593
SPAC11D3.03c		aminomethyltransferase-like and DUF1989 family protein, implicated in urea metabolism	1.58243
SPCC364.07	ser3	D-3 phosphoglycerate dehydrogenase Ser3 (predicted)	1.57991
SPAC24C9.12c	shm1	serine hydroxymethyltransferase Shm1 (predicted)	1.57729
SPAC25B8.12c		HAD superfamily hydrolase, unknown role	1.57713
SPAC27D7.12c	but1	thioredoxin family protein But1	1.57633
SPAC4F10.20	grx1	glutaredoxin Grx1	1.57232
SPBC18A7.01	xpa1	X-Pro dipeptidase (predicted)	1.57147
SPCPB1C11.03		cysteine transmembrane transporter (predicted)	1.56042
SPAC922.04		Schizosaccharomyces specific protein	1.56003
SPBC19C7.11		plasma membrane ClC chloride channel (predicted)	1.55978
SPCC1620.06c		ribose-phosphate pyrophosphokinase (predicted)	1.55644
SPAC1071.10c	pma1	plasma membrane P-type proton exporting ATPase, P3-type Pma1	1.5504
SPCC613.04c	rng3	UCS-domain protein Rng3	1.54471
SPAC589.11	pth4	mitochondrial translation release factor	1.53457
SPAC17G6.03		extracellular 5'-nucleotidase, human NT5E family (predicted)	1.52765
SPAP8A3.04c	hsp9	heat shock protein Hsp9	1.51857
SPBC409.10	ade7	phosphoribosylamidoimidazolesuccinocarboxamide synthase, SAICAR synthetase, Ade7	1.51405
SPBP4H10.14c		Schizosaccharomyces specific protein	1.51045
SPBC17D11.03c		carboxymuconolactone decarboxylase-like protein	1.50036
SPBC14C8.07c	cdc18	MCM loader	1.49795
SPAC22H12.01c	mug35	Schizosaccharomyces specific protein Mug35	1.49481
SPCC548.06c	ght8	plasma membrane hexose:proton symporter, unknown specificity Ght8 (predicted)	1.49109
SPCC74.04		amino acid permease (predicted)	1.48428
SPAC110.05		Schizosaccharomyces pombe specific protein	1.48063
SPAC1556.04c	cdd1	cytidine deaminase Ccd1 (predicted)	1.48054
SPBC215.05	gpd1	glycerol-3-phosphate dehydrogenase Gpd1	1.47931
SPAC25H1.02	jmj1	histone demethylase Jmj1 (predicted)	1.47748
SPAC1399.06		Schizosaccharomyces pombe specific protein	1.47596
SPAC513.03	mfm2	M-factor precursor Mfm2	1.46936
SPBC1105.05	exg1	cell wall glucan 1,6-beta-glucosidase Exg1	1.463
SPAC56F8.16	esc1	transcription factor Esc1 (predicted)	1.45703
SPAC6B12.08	mug185	DNAJ domain protein Mug185 (predicted)	1.44794
SPBC1778.03c		NADH pyrophosphatase (predicted)	1.44654
SPBC106.02c	srx1	sulfiredoxin	1.44527
SPAC22A12.11	dak1	dihydroxyacetone kinase Dak1	1.43541
SPBC14C8.11c		Schizosaccharomyces pombe specific protein	1.43539
SPCC576.03c	tpx1	thioredoxin peroxidase Tpx1	1.42099
SPAC26H5.08c	bgl2	glucan beta-glucosidase Bgl2 (predicted)	1.4158
SPCC965.13		plasma membrane pyridoxal family transmembrane transporter (predicted)	1.41393
SPBC27B12.14		mitochondrial membrane protein complex assembly protein (predicted)	1.41276
SPBC409.13	rib4	6,7-dimethyl-8-ribityllumazine synthase	1.41052
SPAPB8E5.03	mae1	plasma membrane malate/succinate:proton symporter Mae1	1.39405
SPBC1709.13c	set10	ribosomal lysine methyltransferase Set10	1.3913
SPCC569.07		aromatic aminotransferase (predicted)	1.38803
SPAC1399.02		transmembrane transporter (predicted)	1.38627
SPCC1442.07c	wss2	ubiquitin/metalloprotease fusion protein Udp7	1.38541
SPBC14F5.05c	sam1	S-adenosylmethionine synthetase	1.38516
SPAC1805.16c		purine nucleoside phosphorylase (predicted)	1.37404
SPBPB2B2.13	gal1	galactokinase Gal1	1.3719
SPBC27.08c	sua1	sulfate adenylyltransferase	1.36852
SPBC16A3.02c		mitochondrial CH-OH group oxidoreductase, human RTN4IP1 ortholog, implicated in mitochondrial organization or tethering	1.36818
SPBC1683.08	ght4	plasma membrane hexose:proton symporter, unknown specificity Ght4	1.36271
SPBC1271.08c		Schizosaccharomyces pombe specific protein	1.36053
SPCC777.11	gta3	mitochondrial glutamyl-tRNA amidotransferase complex subunit Gta3 (predicted)	1.36048
SPBC21C3.19	rtc3	SBDS family protein Rtc3 (predicted)	1.35809
SPAC4H3.03c		glucan 1,4-alpha-glucosidase (predicted)	1.35797
SPAC27D7.03c	mei2	RNA-binding protein involved in meiosis Mei2	1.35428
SPAC29A4.13	ure6	urease accessory protein UreF	1.35175
SPAC26H5.02c	mgs1	DNA replication ATPase Mgs1 (predicted)	1.35126
SPAC1B3.20		Schizosaccharomyces specific protein	1.34844
SPCC330.07c		transmembrane transporter (predicted)	1.34813
SPAC1006.02	asa1	ASTRA complex WD repeat subunit Asa1	1.34681
SPAPB2B4.07		ubiquitin family protein, human UBTD1 homolog	1.34669
SPAPB24D3.08c		NADP-dependent oxidoreductase, implicated in cellular detoxification (predicted)	1.34117
SPAC26F1.06	gpm1	monomeric 2,3-bisphosphoglycerate (BPG)-dependent phosphoglycerate mutase (PGAM), Gpm1	1.33998
SPCC1682.12c	ubp16	ubiquitin C-terminal hydrolase Ubp16	1.33474
SPBC725.03		pyridoxamine 5'-phosphate oxidase (predicted)	1.3303
SPBC428.11	met17	homocysteine synthase Met17	1.32907
SPCC1393.13		metal-dependent phosphatase involved in cellular detoxification/metabolite repair	1.32795
SPCC1682.13	laf2	Clr6 associated factor 2, Laf2	1.32625
SPAPB24D3.02c		amino acid permease, unknown 3 (predicted)	1.32371
SPBC3D6.06c	prs5	ribose-phosphate pyrophosphokinase Prs5 (predicted)	1.3186
SPAC7D4.07c	trx1	cytosolic thioredoxin Trx1	1.31578
SPAPB1A10.14	pof15	F-box protein (predicted)	1.31426
SPBC409.07c	wis1	MAP kinase kinase Wis1	1.30972
SPAC25H1.06	pcf3	CAF assembly factor (CAF-1) complex subunit C, Pcf3	1.30867
SPBP16F5.08c	fmo1	ER flavin-containing N,N-dimethylaniline monooxygenase activity Fmo1 (predicted)	1.2941
SPBC4F6.11c	asn2	asparagine synthase (predicted)	1.29142
SPCC297.06c		conserved fungal protein	1.28904
SPAC5D6.09c	mug86	plasma membrane acetate transmembrane transporter (predicted)	1.28596
SPAC644.05c	dut1	deoxyuridine 5'-triphosphate nucleotidohydrolase (predicted)	1.28211
SPAC1399.05c	toe1	transcription factor, zf-fungal binuclear cluster type	1.28005
SPAC9E9.11	plr1	pyridoxal reductase Plr1	1.2798
SPACUNK4.17		NAD binding dehydrogenase family protein, human DHDH ortholog, unknown biological role, implicated in carbohydrate metabolic process	1.27557
SPCC622.19	jmj4	Jmj4 protein (predicted)	1.27273
SPAC3H1.06c		transmembrane transporter (predicted)	1.27244
SPBC409.21	sec66	ER protein translocation subcomplex subunit Sec66 (predicted)	1.27161
SPAC5D6.02c	mug165	Clr6 histone deacetylase complex subunit Mug165	1.27053
SPCC622.12c	gdh1	NADP-specific glutamate dehydrogenase Gdh1 (predicted)	1.27016
SPAC23A1.02c	ted1	GPI-remodelling mannose-ethanolamine phosphate phosphodiesterase Ted1 (predicted)	1.2602
SPBC1734.05c	spf31	DNAJ protein, splicing factor Spf31 (predicted)	1.25973
SPBC530.16	ksh1	FGolgi kish family protein Ksh1 (predicted)	1.25908
SPBC2G5.06c	hmt2	sulfide-quinone oxidoreductase	1.25624
SPAC664.13		Schizosaccharomyces pombe specific protein	1.25589
SPBC23G7.07c	cms1	U3-containing 90S preribosome complex subunit Cms1 (predicted)	1.25337
SPAPB24D3.09c	pdr1	ABC transmembrane transporter Pdr1	1.24385
SPCC4G3.08	psk1	ribosomal protein S6 kinase Psk1	1.23864
SPAC323.07c		MatE family transmembrane transporter (predicted)	1.23746
SPAC1250.05	rpl3002	60S ribosomal protein L30 (predicted)	1.2363
SPAC1F3.09	mug161	CwfJ family protein, splicing factor (predicted)	1.23586
SPBC32H8.03	bem46	esterase/lipase, human ABHD13 ortholog (predicted)	1.23437
SPAC3G6.05		mitochondrial Mpv17/PMP22 family protein 1 (predicted)	1.2336
SPAC4G9.10	arg3	ornithine carbamoyltransferase Arg3	1.22803
SPCP31B10.06	tcb2	tricalbin, C2 domain protein (phospholipid binding) ER-plasma membrane tethering protein Tcb2 (predicted)	1.22722
SPCC4B3.08	lsg1	Lsk1 complex gamma subunit Lsg1	1.22657
SPBC11C11.06c		Schizosaccharomyces specific protein	1.22182
SPAC589.05c	qtr3	tRNA queuosine modification protein Qtr3	1.21956
SPAC19G12.04	dal1	ureidoglycolate hydrolase (predicted)	1.21879
SPAP19A11.05c	mrp7	mitochondrial ribosomal protein subunit L27 (predicted)	1.21831
SPBC725.01	maa1	mitochondrial aspartate aminotransferase Maa1 (predicted)	1.21791
SPAC6G10.12c	ace2	transcription factor Ace2	1.21343
SPBC28E12.04		Schizosaccharomyces specific protein	1.21109
SPBC16H5.05c	cyp7	cyclophilin family peptidyl-prolyl cis-trans isomerase Cyp7 (predicted)	1.20806
SPBP19A11.01	gcv3	glycine decarboxylase complex subunit H (predicted)	1.20618
SPBC18E5.15		pseudogene, DUF1773 family	1.20342
SPBC530.04	mod5	Tea1 anchoring protein Mod5	1.20072
SPBC337.16	cho1	phosphatidyl-N-dimethylethanolamine N-methyltransferase	1.1992
SPBC713.05	wdr83	WD repeat protein, human MAPK organizer 1 (MORG1) family Wdr83 (predicted)	1.19746
SPAC23D3.17		protease inhibitor 178 family	1.19441
SPAC26F1.10c	pyp1	tyrosine phosphatase Pyp1	1.19384
SPCC622.08c	hta1	histone H2A alpha	1.19036
SPAC222.18		Srp1 family splicing factor (predicted)	1.18658
SPAC1952.11c	ure2	nickel-dependent urease Ure2	1.18238
SPBC19F8.07	mcs6	TFIIH associated cyclin-dependent protein kinase Mcs6	1.18225
SPBC19C2.07	fba1	fructose-bisphosphate aldolase Fba1	1.18211
SPAC26H5.10c	tif51	translation elongation and termination factor eIF5A (predicted)	1.18071
SPBC2D10.19c	alb1	pre-60S shuttling factor Alb1 (predicted)	1.17735
SPCC553.09c	spb70	DNA polymerase alpha B-subunit	1.17493
SPBC56F2.15	tam13	Schizosaccharomyces specific protein Tam13	1.17385
SPCC4B3.06c		NADPH-dependent FMN reductase (predicted)	1.17261
SPCC576.06c		mitochondrial tyrosine-tRNA ligase (predicted)	1.17221
SPAC31G5.14	gcv1	glycine decarboxylase T subunit (predicted)	1.17055
SPCPB16A4.07		Schizosaccharomyces specific protein	1.16816
SPBC16G5.09	kex1	Golgi serine carboxypeptidase (predicted)	1.16653
SPACUNK4.15		2',3'-cyclic-nucleotide 3'-phosphodiesterase (predicted)	1.16588
SPAC1952.03	otu2	ubiquitin specific cysteine protease, OTU family, Otu2	1.16466
SPAC167.08	Tf2-2	retrotransposable element/transposon Tf2-type	1.16297
SPBC428.18	cdt1	replication licensing factor Cdt1	1.16259
SPBC1604.17c	tti2	ASTRA complex subunit Tti2	1.15918
SPAC4H3.10c	pyk1	pyruvate kinase	1.15892
SPBC19F8.02	nud3	nuclear distribution protein NUDC homolog	1.15536
SPBC800.05c	atb2	tubulin alpha 2	1.15491
SPBC1683.05		plasma membrane uricil/uridine permease transmembrane transporter family (predicted)	1.15181
SPAC227.15	reg1	protein phosphatase regulatory subunit Reg1 (predicted)	1.15059
SPAC637.13c	slm1	cytoskeletal signaling protein Slm1 (predicted)	1.14834
SPAC227.04	atg10	Atg12 conjugating enzyme Atg10	1.14248
SPAC1D4.10	trz1	nuclear 3'-tRNA processing endonuclease tRNAse Z, Trz1	1.14231
SPBC800.11		inosine-uridine preferring nucleoside hydrolase (predicted)	1.14224
SPAC23C11.13c	hpt1	guanine/xanthine/hypoxanthine phosphoribosyltransferase Hpt1	1.14101
SPBC2F12.14c	gua1	IMP dehydrogenase Gua1	1.13784
SPBC839.03c	dcn1	neddylation protein Dcn1 (predicted)	1.13629
SPBC609.04	caf5	plasma membrane spermine family transmembrane transporter Caf5	1.13616
SPBC19C2.09	sre1	sterol regulatory element binding protein, transcription factor Sre1	1.13238
SPBPB7E8.02		PSP1 family protein	1.13033
SPAC22H10.08		DUF2009 family protein, conserved in yeast and apicomplexa	1.12987
SPAC17C9.08	pnu1	mitochondrial endodeoxyribonuclease Pnu1	1.1298
SPAC24H6.08		Schizosaccharomyces specific protein	1.12773
SPBC23E6.01c	cxr1	splicing factor Cxr1	1.12745
SPAC922.07c	atd2	aldehyde dehydrogenase (predicted)	1.11921
SPBC3H7.07c	ser2	phosphoserine phosphatase Ser2 (predicted)	1.1192
SPBC1718.07c	zfs1	CCCH tandem zinc finger protein, human Tristetraprolin homolog Zfs1, involved in mRNA catabolism	1.11712
SPBC14C8.04	ilv6	acetolactate synthase regulatory unit Ilv6 (predicted)	1.1171
SPBC12C2.12c	glo1	glyoxalase I	1.11665
SPCC1322.10		conserved fungal cell surface protein, Kre9/Knh1 family	1.11215
SPCC4B3.05c	hem12	uroporphyrinogen decarboxylase Hem12 (predicted)	1.11198
SPAC3G9.04	ssu72	protein phosphatase Ssu72	1.10711
SPAC10F6.01c	sir1	sulfite reductase beta subunit Sir1	1.10597
SPBC21B10.04c	nrf1	vacuolar transporter chaperone (VTC) complex, GTPase regulator subunit Nrf1	1.10395
SPAPB1A11.01	mfc1	prospore membrane copper transmembrane transporter Mfc1	1.10341
SPAC29B12.10c	pgt1	plasma membrane glutathione transmembrane transporter Pgt1	1.10178
SPAC22E12.04	ccs1	superoxide dismutase copper chaperone Ccs1	1.10087
SPAC2H10.01		transcription factor, zf-fungal binuclear cluster type (predicted)	1.09735
SPBC2G5.05		transketolase (predicted)	1.09295
SPCC1739.06c	met1	uroporphyrin methyltransferase Met1	1.09278
SPBC4F6.15c	swi10	DNA repair endonuclease non-catalytic subunit Swi10	1.09239
SPAC8C9.19		DUF5310 family conserved fungal membrane protein	1.09104
SPCC306.08c	mdh1	malate dehydrogenase Mdh1 (predicted)	1.08888
SPBC12C2.04		NAD binding dehydrogenase family protein	1.08682
SPAC328.08c	tbc1	tubulin specific chaperone cofactor C, GTPase activating protein Tbc1 (predicted)	1.08639
SPCC663.09c		short chain dehydrogenase, unknown specificity (predicted)	1.08556
SPBC19F8.04c	lcl3	mitochondrial nuclease Lcl3, implicated in DNA repair (predicted)	1.08443
SPAC18G6.01c		chalcone related protein family	1.08427
SPBC3D6.02	but2	But2 family protein But2, similar to cell surface molecules	1.08357
SPAC821.04c	cid13	poly(A) polymerase Cid13	1.0832
SPCC1827.03c		acetyl-CoA ligase (predicted)	1.08265
SPCC790.03	rbd2	Golgi rhomboid protease Rbd2	1.08097
SPAC11H11.05c	fta6	Mis6-Sim4 complex Fta6	1.07444
SPAC6F12.02	rst2	transcription factor Rst2	1.07443
SPBC2A9.05c	tvp23	Golgi transport protein Tvp23 (predicted)	1.06665
SPCC1259.08		DUF2457 family conserved fungal protein	1.06139
SPBC1703.08c		5-formyltetrahydrofolate cyclo-ligase (predicted)	1.06075
SPAC4C5.01		pseudouridine-5'-phosphatase (predicted)	1.06011
SPBP23A10.14c	ell1	RNA polymerase II transcription elongation factor Ell1	1.05903
SPBC16C6.03c	rsa1	ribosome assembly protein Rsa1 (predicted)	1.0568
SPAC56F8.04c	ppt1	para-hydroxybenzoate--polyprenyltransferase Ppt1	1.05419
SPBC8D2.15	lip5	mitochondrial lipoic acid synthetase Lip5 (predicted)	1.05275
SPBC1105.11c	hht3	histone H3 h3.3	1.04749
SPAC2F7.06c	pol4	DNA polymerase X family	1.04676
SPBC1683.01		inorganic phosphate transmembrane transporter (predicted)	1.04261
SPAC29A4.09		rRNA exonuclease Rrp17 (predicted)	1.03948
SPBC19G7.08c	art1	arrestin family protein Art1	1.03899
SPBC26H8.03	cho2	phosphatidylethanolamine N-methyltransferase Cho2	1.03802
SPCC736.04c	gma12	alpha-1,2-galactosyltransferase Gma12	1.03718
SPCC330.04c	mug135	mug2/mug135/meu2 family, with repeat expansion	1.03701
SPBC83.13	yhm2	mitochondrial tricarboxylic acid transmembrane transporter Yhm2 (predicted)	1.03688
SPBC1709.06	dus2	tRNA dihydrouridine synthase Dus2 (predicted)	1.03535
SPCC61.05		Schizosaccharomyces specific multicopy membrane protein family 1	1.03447
SPCC16A11.15c		Schizosaccharomyces specific protein	1.03441
SPBC685.08		Schizosaccharomyces specific protein	1.02916
SPAPB21F2.03	slx9	ribosome biogenesis protein Slx9 (predicted)	1.02725
SPAC6G10.03c	cld1	mitochondrial cardiolipin-specific phospholipase Cld1 (predicted)	1.02716
SPAC8F11.07c	cdc24	DNA replication protein Cdc24	1.02476
SPCC757.12		alpha-amylase homolog (predicted)	1.02259
SPAC16.05c	sfp1	transcription factor Sfp1 (predicted)	1.01976
SPBC211.04c	mcm6	MCM complex subunit Mcm6	1.01942
SPAC630.14c	tup12	transcriptional corepressor Tup12	1.01594
SPBC19C2.13c	ctu2	cytosolic thiouridylase subunit Ctu2	1.01546
SPCC663.06c	osr1	short chain dehydrogenase, unknown specificity (predicted)	1.01462
SPBC1815.01	eno101	enolase (predicted)	1.01383
SPAC24B11.07c		oxidoreductase (predicted)	1.00846
SPAC24C9.16c	cox8	cytochrome c oxidase subunit VIII (predicted)	1.00776
SPBC18E5.05c	elp5	elongator complex subunit Elp5 (predicted)	1.0073
SPAC25B8.07c	rcf1	cytochrome c oxidase assembly protein Rcf1	1.00352
SPAC11E3.09	pyp3	protein-tyrosine phosphatase Pyp3	1.0031
SPAC1F5.03c		FAD-dependent oxidoreductase involved in late endosome to Golgi transport (predicted)	1.00099

## Sheet: pho7_by_WT_0HR_UP_nc
Systematic ID	Common Name	Product	log2FoldChange
SPNCRNA.29	meu19	non-coding RNA, poly(A)-bearing (predicted)	6.19967
SPNCRNA.07	meu3	non-coding RNA Meu3	5.07122
SPNCRNA.928	meu16	antisense RNA Meu16	4.40418
SPNCRNA.1298	SPCC569.02c-antisense-1	antisense RNA (predicted)	4.20476
SPNCRNA.1471	pof9-antisense-1	antisense RNA (predicted)	4.02078
SPNCRNA.577	SPBC1652.02-antisense-1	antisense RNA (predicted)	3.67269
SPNCRNA.852	rif1-antisense-1	antisense RNA (predicted), possible alternative UTR	3.43431
SPNCRNA.721		intergenic RNA (predicted), possible alternative UTR	3.14357
SPNCRNA.1156		intergenic RNA (predicted), possible alternative UTR	3.00306
SPNCRNA.1423		intergenic RNA (predicted), possible alternative UTR	2.93238
SPNCRNA.1251		intergenic RNA (predicted), possible alternative UTR	2.88963
SPNCRNA.1034		intergenic RNA (predicted)	2.78983
SPNCRNA.1278		intergenic RNA (predicted)	2.68128
SPNCRNA.1510		intergenic RNA (predicted), possible alternative UTR	2.52378
SPNCRNA.963		intergenic RNA (predicted)	2.44946
SPNCRNA.1253	imt2-antisense-1	antisense RNA (predicted)	2.43733
SPNCRNA.1500	his5-antisense-1	antisense RNA (predicted)	2.38098
SPNCRNA.1069		intergenic RNA (predicted), possible alternative UTR	2.33067
SPNCRNA.1185		intergenic RNA (predicted)	2.2812
SPNCRNA.1599	ptk1-antisense-1	antisense RNA (predicted)	2.273
SPNCRNA.907		intergenic RNA (predicted)	2.21747
SPNCRNA.737		intergenic RNA (predicted)	2.20876
SPNCRNA.1609		intergenic RNA (predicted)	2.20028
SPNCRNA.1437		intergenic RNA (predicted), possible alternative UTR	2.1634
SPNCRNA.801	vta1-antisense-1	antisense RNA (predicted), possible alternative UTR	2.15154
SPNCRNA.900		intergenic RNA (predicted)	2.14952
SPNCRNA.1645	sat1-antisense-1	antisense RNA (predicted), possible alternative UTR	2.12278
SPNCRNA.1194	hta1-antisense-1	antisense RNA (predicted), possible alternative UTR	2.07876
SPNCRNA.1371	SPBC354.08c-antisense-1	antisense RNA (predicted)	2.07024
SPNCRNA.640	efg1-antisense-1	antisense RNA (predicted)	2.00494
SPNCRNA.1384		intergenic RNA (predicted), possible alternative UTR	2.00444
SPNCRNA.935		intergenic RNA (predicted), possible alternative UTR	2.00435
SPNCRNA.1214	SPCC663.10-antisense-1	antisense RNA (predicted)	1.98998
SPNCRNA.740		intergenic RNA (predicted)	1.98616
SPNCRNA.875	gcv1-antisense-1	antisense RNA (predicted)	1.9511
SPNCRNA.1424		intergenic RNA (predicted)	1.91974
SPNCRNA.1575	amo1-antisense-1	antisense RNA (predicted)	1.91626
SPNCRNA.1283	alr1-antisense-1	antisense RNA (predicted)	1.90744
SPNCRNA.718	SPAC22A12.10-antisense-1	antisense RNA (predicted)	1.88995
SPNCRNA.610	SPAC11D3.15-antisense-1	antisense RNA (predicted)	1.88371
SPNCRNA.1184	SPCC1322.02-antisense-1	antisense RNA (predicted)	1.8188
SPNCRNA.936	rad50-antisense-1	antisense RNA (predicted)	1.81269
SPNCRNA.1390		intergenic RNA (predicted)	1.81234
SPNCRNA.699		intergenic RNA (predicted)	1.80792
SPNCRNA.1389		intergenic RNA (predicted)	1.80725
SPNCRNA.388		non-coding RNA (predicted)	1.76991
SPNCRNA.840	SPAC823.17-antisense-1	antisense RNA (predicted)	1.7576
SPNCRNA.249		non-coding RNA (predicted)	1.73512
SPNCRNA.1477		intergenic RNA (predicted)	1.70097
SPNCRNA.1417	meu18-antisense-1	antisense RNA (predicted)	1.6968
SPNCRNA.1353	SPBC106.12c-antisense-1	antisense RNA (predicted)	1.67758
SPNCRNA.1275	SPCC1919.13c-antisense-1	antisense RNA (predicted)	1.66466
SPNCRNA.1139	mrpl4-antisense-1	antisense RNA (predicted)	1.66274
SPNCRNA.1572		intergenic RNA (predicted), possible alternative UTR	1.64731
SPNCRNA.872	eta2-antisense-1	antisense RNA (predicted)	1.59252
SPNCRNA.878	mvd1-antisense-1	antisense RNA (predicted)	1.58203
SPNCRNA.1621	mok13-antisense-1	antisense RNA (predicted)	1.57585
SPNCRNA.1063		intergenic RNA (predicted), possible alternative UTR	1.5724
SPNCRNA.692	SPAC521.02-antisense-1	antisense RNA (predicted)	1.55654
SPNCRNA.680		intergenic RNA (predicted), possible alternative UTR	1.51307
SPNCRNA.773	pds5-antisense-1	antisense RNA (predicted)	1.46904
SPNCRNA.1591	nto1-antisense-1	antisense RNA (predicted)	1.43713
SPNCRNA.772	ctr1-antisense-1	antisense RNA (predicted), possible alternative UTR	1.42956
SPNCRNA.761	ucp7-antisense-1	antisense RNA (predicted)	1.41561
SPNCRNA.981	SPAC23D3.17-antisense-1	antisense RNA (predicted)	1.41245
SPNCRNA.1382	ubc4-antisense-1	antisense RNA (predicted)	1.38057
SPNCRNA.798	SPAC23C11.06c-antisense-1	antisense RNA (predicted)	1.364
SPNCRNA.976		intergenic RNA (predicted)	1.3595
SPNCRNA.1292	SPCC70.08c-antisense-1	antisense RNA (predicted)	1.35613
SPNCRNA.1453	mug124-antisense-1	antisense RNA (predicted)	1.32587
SPNCRNA.1565		intergenic RNA (predicted)	1.32218
SPNCRNA.678	SPAC22G7.05-antisense-1	antisense RNA (predicted)	1.31976
SPNCRNA.1061	SPAC14C4.01c-antisense-1	antisense RNA (predicted)	1.27335
SPNCRNA.1337	omh4-antisense-1	antisense RNA (predicted)	1.25412
SPNCRNA.1655	rpa43-antisense-1	antisense RNA (predicted)	1.21328
SPNCRNA.1015		antisense RNA (predicted)	1.20357
SPNCRNA.1140	aphl-antisense-1	antisense RNA (predicted)	1.20155
SPNCRNA.1277	pep3-antisense-1	antisense RNA (predicted)	1.17985
SPNCRNA.890	set13-antisense-1	antisense RNA (predicted)	1.14668
SPNCRNA.1026	fus1-antisense-1	antisense RNA (predicted)	1.14476
SPNCRNA.1073		intergenic RNA (predicted)	1.11084
SPNCRNA.1036	wis2-antisense-1	antisense RNA (predicted)	1.09953
SPNCRNA.1105	rhp16-antisense-1	antisense RNA (predicted), possible alternative UTR	1.08972
SPNCRNA.630		intergenic RNA (predicted)	1.0852
SPNCRNA.1116		intergenic RNA (predicted)	1.07419
SPNCRNA.732		intergenic RNA (predicted), possible alternative UTR	1.0701
SPNCRNA.1257		intergenic RNA (predicted)	1.06835
SPNCRNA.1496		intergenic RNA (predicted)	1.06427
SPNCRNA.1122		intergenic RNA (predicted)	1.06408
SPNCRNA.800		intergenic RNA (predicted)	1.05168
SPNCRNA.1305	SPBPB21E7.08-antisense-1	antisense RNA (predicted)	1.02509
SPNCRNA.1668	mug147-antisense-1	antisense RNA (predicted)	1.00966
SPNCRNA.1281		intergenic RNA (predicted), possible alternative UTR	1.00685

## Sheet: pho7_by_WT_0HR_DOWN_cod
Systematic ID	Common Name	Product	log2FoldChange
SPCC330.03c		NADPH-hemoprotein reductase (predicted)	-6.43247
SPBP4G3.03	fub2	PI31 proteasome regulator Fub2 (predicted)	-6.2895
SPAC977.02	ftm2	sub-telomeric 5Tm protein family Ftm2	-5.97124
SPAC977.18		conserved fungal plasma membrane protein	-5.74556
SPAPJ695.02		Schizosaccharomyces pombe specific protein	-5.48103
SPBC530.02		transmembrane transporter (predicted)	-5.43999
SPBPB2B2.18		conserved fungal plasma membrane protein	-5.30688
SPAC869.04		formamidase-like protein, implicated in cellular detoxification (predicted)	-4.8605
SPBPB21E7.04c		O-methyltransferase, human COMT catechol homolog 2	-4.66418
SPAC23D3.12		plasma membrane inorganic phosphate transmembrane transporter (predicted)	-4.5977
SPAC22F3.02	atf31	transcription factor Atf31	-4.5833
SPAC15A10.10	mde6	Muskelin homolog, kelch repeat, expressed during meiotic cell cycle (predicted)	-4.20171
SPCC663.14c	trp663	plasma membrane TRP-like ion channel (predicted)	-4.18284
SPBPB21E7.08		pseudogene	-4.17379
SPCC1259.14c	meu27	UPF0300 family protein 5	-4.11743
SPBC28E12.02		RNA-binding protein	-4.06504
SPAC1250.02	mug95	Schizosaccharomyces specific protein Mug95	-3.99551
SPAC869.03c		plasma membrane urea transmembrane transporter (predicted)	-3.89067
SPCC584.16c		Schizosaccharomyces specific protein	-3.86213
SPAC11D3.05	mfs2	transmembrane transporter Mfs2 (predicted)	-3.78571
SPBPB2B2.12c	gal10	UDP-glucose 4-epimerase/aldose 1-epimerase Gal10	-3.77668
SPAC5H10.04		NADPH dehydrogenase, (Old yellow enzyme) involved in small alpha,beta-unsaturated carbonyl compounds (predicted)	-3.77271
SPBC1861.01c	cnp3	kinetochore protein, CENP-C ortholog Cnp3	-3.75144
SPAC4G9.07	mug133	UPF0300 family protein 2	-3.64893
SPBC1198.01	fmd2	glutathione-dependent formaldehyde dehydrogenase Fmd2	-3.42077
SPAC4F8.08	mug114	Schizosaccharomyces pombe specific protein Mug114	-3.38462
SPCC584.02	cuf2	middle-meiotic transcription factor Cuf2	-3.24785
SPBC16A3.13	meu7	alpha-amylase homolog Aah4	-3.16594
SPBPB8B6.03	fah1	fatty acid amide hydrolase Fah1 (predicted)	-3.16299
SPBC216.02	num1	cortical anchoring factor for dynein Mcp5/Num1	-3.15932
SPBC557.05		arrestin, implicated in vesicle-mediated transport	-3.14593
SPAC1A6.08c	mug125	Schizosaccharomyces specific protein Mug125	-3.1261
SPAC1486.11	fmc1	mitochondrial complex assembly factor Fmc1 (predicted)	-3.12169
SPCC11E10.09c		alpha-amylase homolog (predicted)	-3.10798
SPAC16E8.05c		Schizosaccharomyces specific protein Mde1	-3.0789
SPAC11H11.04	mam2	pheromone p-factor receptor	-3.07715
SPAC222.15	meu13	Tat binding protein 1(TBP-1)-interacting protein (TBPIP) homolog (predicted)	-2.99539
SPBP35G2.17		dubious	-2.99235
SPBC1198.14c	fbp1	fructose-1,6-bisphosphatase Fbp1	-2.95707
SPCC1795.06	map2	P-factor pheromone Map2	-2.91188
SPAC3A11.09	sod22	plasma membrane sodium ion/proton antiporter Sod22	-2.87691
SPBC8E4.02c		Schizosaccharomyces pombe specific protein	-2.84895
SPBC336.05c	hen1	small RNA 2'-O-methyltransferase Hen1 (predicted)	-2.84475
SPAC24H6.13		DUF221 family protein implicated in Golgi to plasma membrane transport (predicted)	-2.82929
SPAC4G8.13c	prz1	calcineurin responsive transcription factor Prz1	-2.82318
SPBC13E7.09	vrp1	verprolin	-2.8179
SPAC343.20		dubious	-2.7423
SPAC4H3.17		dubious	-2.58002
SPBC947.05c	frp2	ferric-chelate reductase Frp2 (predicted)	-2.57646
SPBC582.06c	mcp6	horsetail movement protein Hrs1/Mcp6	-2.53733
SPAC688.09	rim2	mitochondrial pyrimidine nucleotide transmembrane transporter Rim2 (predicted)	-2.53671
SPAC3F10.15c	spo12	Spo12 family nuclear protein	-2.48901
SPAC824.02	bst1	GPI inositol deacylase Bst1 (predicted)	-2.47954
SPAC22G7.07c	ime4	mRNA (N6-adenosine)-methyltransferase Ime4 (predicted)	-2.45978
SPBP35G2.13c	swc2	Swr1 complex subunit Swc2	-2.39009
SPBC16A3.09c	ufd1	Hrd1 ubiquitin ligase complex subunit Ufd1	-2.35609
SPBC1198.10c	slm5	mitochondrial asparagine-tRNA ligase Slm5 (predicted)	-2.3521
SPBC19F8.06c	meu22	amino acid transmembrane transporter, predicted Meu22	-2.34843
SPAC2F3.01	imt1	mannosyltransferase Imt1	-2.34047
SPAC750.01		NADP-dependent aldo/keto reductase, unknown biological role, implicated in cellular detoxification	-2.3309
SPAC25G10.04c	rec10	meiotic recombination protein Rec10	-2.31315
SPBC19G7.06	mbx1	MADS-box transcription factor Mbx1	-2.29887
SPBC1271.03c		NLI interacting factor family phosphatase (predicted)	-2.25561
SPAC167.02	ptb1	geranylgeranyltransferase II beta subunit Ptb1	-2.25352
SPAPB24D3.07c		Schizosaccharomyces pombe specific protein	-2.20982
SPAP27G11.08c	meu32	Schizosaccharomyces specific protein Meu32	-2.19941
SPCC4F11.05		dubious	-2.17783
SPCC320.06		conserved fungal protein	-2.17181
SPAC19G12.13c	poz1	Pot1 associated protein Poz1	-2.10964
SPAC1B3.11c	ypt4	GTPase Ypt4	-2.10208
SPCC1620.12c		GTPase activating protein (predicted)	-2.09859
SPBC1271.07c		N-acetyltransferase (predicted)	-2.07607
SPCC970.11c	wtf9	wtf element Wtf9	-2.05932
SPBC660.06		WW domain containing conserved fungal protein	-2.05626
SPBP35G2.05c	cki2	serine/threonine protein kinase Cki2	-2.05545
SPAC15A10.09c	pun1	SUR7 family protein Pun1 (predicted)	-2.04314
SPBPB21E7.09		L-asparaginase (predicted)	-2.04255
SPAC1D4.01	tls1	splicing factor Tls1	-2.03434
SPBC13G1.15c		Schizosaccharomyces pombe specific protein	-2.03155
SPCC550.10	atd3	betaine-aldehyde dehydrogenase Atd3 (predicted)	-2.02346
SPBC11B10.07c	ivn1	plasma membrane phospholipid-translocating ATPase complex Lem3 family subunit Ivn1 (predicted)	-1.97621
SPAC17H9.06c		DUF4196 and DUF4211, human CCDC82 ortholog	-1.96572
SPCC1442.13c	sqs2	R3H and G-patch domain protein Sqs2	-1.96065
SPBC3H7.06c	pof9	F-box protein Pof9	-1.95893
SPCC737.03c	ima1	inner nuclear membrane protein Ima1	-1.94799
SPAC1039.07c		aminotransferase class-III, possible transaminase, unknown specificity, implicated in amino acid or cofactor metabolism	-1.94772
SPAPB2B4.04c	pmc1	vacuolar calcium transporting P-type ATPase P2 type, Pmc1	-1.93684
SPBC12C2.10c	pst1	Clr6 histone deacetylase complex subunit Pst1	-1.9355
SPCC364.01	cif1	calnexin independence factor Cif1	-1.92372
SPBC8D2.05c	sfi1	spindle pole body half bridge protein Sfi1	-1.91368
SPAC17G8.13c	mst2	histone acetyltransferase Mst2	-1.91214
SPAC4D7.15	new12	Schizosaccharomyces specific protein New12	-1.90581
SPAC1039.08		serine acetyltransferase (predicted)	-1.89507
SPAC17A5.18c	rec25	meiotic recombination protein Rec25	-1.86528
SPAC1687.07		ER membrane DUF2015 family conserved fungal protein	-1.86245
SPBC19C7.12c	omh1	alpha-1,2-mannosyltransferase Omh1	-1.85857
SPCC191.05c		nucleoside 2-deoxyribosyltransferase (predicted)	-1.84101
SPAC27D7.04	omt2	4-alpha-hydroxytetrahydrobiopterin dehydratase (predicted)	-1.83897
SPAC14C4.08	mug5	dynactin complex subunit Mug5	-1.83802
SPBPJ4664.03	mfm3	M-factor precursor Mfm3	-1.8359
SPAC9.10	thi9	plasma membrane thiamine transmembrane transporter Thi9	-1.82545
SPAC4C5.02c	ryh1	GTPase Ryh1	-1.81743
SPBC16C6.05	tma22	translation machinery associated protein ortholog Tma22 (predicted)	-1.81658
SPAP7G5.03	prm1	conjugation protein Prm1	-1.80935
SPAC688.04c	gst3	glutathione S-transferase Gst3	-1.8072
SPBP4G3.02	pho1	acid phosphatase Pho1	-1.8063
SPAC3A11.10c	dpe1	dipeptidyl peptidase, unknown specificity, implicated in glutathione metabolism (predicted)	-1.79718
SPAC1006.05c	och1	alpha-1,6-mannosyltransferase Och1	-1.79656
SPAC19B12.08	atg4	Atg8 deconjugator Atg4 (predicted)	-1.78446
SPAC1F3.10c	oct1	mitochondrial intermediate peptidase Oct1 (predicted)	-1.78155
SPAC8C9.04		Schizosaccharomyces specific protein	-1.78109
SPBC543.05c	bor1	plasma membrane borate efflux transmembrane transporter Bor1 (predicted)	-1.78029
SPBP16F5.03c	tra1	SAGA complex phosphatidylinositol pseudokinase Tra1	-1.77144
SPAC3A11.07	nde2	mitochondrial NADH dehydrogenase (ubiquinone) Nde2 (predicted)	-1.76781
SPCC320.14	sry1	serine racemase Sry1	-1.76111
SPAC1071.09c		nucleolar DNAJ domain protein, DNAJC9 family, implicated in mRNA splicing (predicted)	-1.76064
SPCC4B3.13		MatE family transmembrane transporter (predicted)	-1.75845
SPAC23C11.10	mpn1	poly(U)-specific exoribonuclease, producing 3' uridine cyclic phosphate ends Mpn1	-1.75625
SPAC630.04c		Schizosaccharomyces specific protein	-1.75618
SPCC4B3.12	set9	histone lysine H3-K20 methyltransferase Set9	-1.75486
SPAC11E3.12		mitochondrial thioredoxin family protein, implicated in sulfur cluster assembly	-1.74827
SPAC13C5.05c		N-acetylglucosamine-phosphate mutase (predicted)	-1.74499
SPBC21.03c		EVE domain (PUA-related) protein, implicated in tRNA metabolism (possible RNA binding domain associated with tRNA methyltransferases)	-1.73801
SPAC10F6.04	ats1	RCC domain protein Ats1 (predicted)	-1.73618
SPAC27F1.03c	uch1	ubiquitin C-terminal hydrolase Uch1	-1.73417
SPBC4B4.12c		Schizosaccharomyces specific protein	-1.72363
SPAC8E11.12		Schizosaccharomyces pombe specific protein	-1.70242
SPAC11H11.03c		ATP-dependent polydeoxyribonucleotide 5'-hydroxyl-kinase activity implicated in DNA repair (predicted)	-1.69796
SPBC1711.15c		Schizosaccharomyces pombe specific protein	-1.69168
SPAC4F10.08	mug126	Schizosaccharomyces pombe specific protein	-1.69119
SPBC32H8.11	mei4	meiotic forkhead transcription factor Mei4	-1.68133
SPBC691.01	pfa5	vacuolar membrane palmitoyltransferase Pfa5 (predicted)	-1.65114
SPAC630.15	mug177	Schizosaccharomyces pombe specific protein	-1.64065
SPACUNK12.02c	cmk1	calcium/calmodulin-dependent protein kinase Cmk1	-1.6386
SPBC1709.12	rid1	GTPase binding protein Rid1 (predicted)	-1.6321
SPAC18B11.03c		N-acetyltransferase (predicted)	-1.62205
SPCC965.11c	agp3	plasma membrane leucine transmembrane transporter Agp3	-1.61441
SPBC839.11c	hut1	ER uridine diphosphate-glucose transmembrane transporter Hut1	-1.61096
SPBC119.03		O-methyltransferase, human COMT catechol homolog 1	-1.60844
SPAC16A10.01		plasma membrane ThrE amino acid transmembrane transporter family protein (preedicted)	-1.60539
SPAC1F5.11c	tra2	NuA4 complex phosphatidylinositol pseudokinase complex subunit Tra2	-1.5934
SPAC1687.08		Schizosaccharomyces pombe specific protein	-1.57771
SPAC29E6.07		Schizosaccharomyces pombe specific protein, expressed during meiotic cell cycle	-1.57762
SPCC1183.09c	pmp31	plasma membrane proteolipid Pmp31	-1.57674
SPAC9G1.10c	inp53	inositol polyphosphate phosphatase Inp53 (predicted)	-1.57643
SPAC212.04c		S. pombe specific DUF999 family protein 1	-1.57434
SPBC26H8.11c		acyl-coenzyme A thioesterase	-1.56575
SPBC4C3.08	otg2	alpha-1,3-galactosyltransferase	-1.56463
SPAC1687.02	rce1	CAAX prenyl protease (predicted)	-1.56371
SPAC630.05	gyp7	GTPase activating protein Gyp7 (predicted)	-1.5578
SPAC1D4.03c	aut12	autophagy associated protein Aut12 (predicted)	-1.55438
SPBC359.02	alr2	alanine racemase Alr2 (predicted)	-1.55364
SPAC23G3.03	sib2	ornithine N5 monooxygenase (predicted)	-1.54633
SPAC644.13c		Rab GTPase binding (predicted)	-1.54266
SPBC14C8.19	tam10	nucleolar RNA binding protein, human KNOP1 ortholog, implicated in mRNA processing	-1.54051
SPAC343.15	tit1	tRNA isopentenyltransferase Tit1	-1.53817
SPCC1682.08c	mpf2	meiotic pumilio family RNA-binding protein Mpf2	-1.52979
SPAC3H1.04c	mdm31	mitochondrial inner membrane protein Mdm31	-1.52804
SPBC8E4.01c	pho84	inorganic phosphate transmembrane transporter (predicted)	-1.52753
SPBC19G7.07c	ppr3	mitochondrial PPR repeat protein Ppr3	-1.52507
SPAC22E12.09c	krp1	kexin	-1.52452
SPAC4A8.05c	myp2	myosin II heavy chain Myo3	-1.52222
SPAC1834.13		dubious	-1.5169
SPAPB8E5.10		conserved fungal protein, with meiosis specific splicing	-1.51599
SPBC15D4.12c	mug98	Schizosaccharomyces specific protein Mug98	-1.51586
SPBC649.05	cut12	spindle pole body protein Cut12	-1.5143
SPBC12C2.11		glutamine-fructose-6-phosphate transaminase (predicted)	-1.51359
SPAC13G6.12c	chs1	chitin synthase I	-1.51097
SPCC1450.01c		pseudogene	-1.51088
SPBC1604.15	gpi16	pig-T, Gpi16 (predicted)	-1.51034
SPAC869.02c	yhb1	nitric oxide dioxygenase Yhb1	-1.50539
SPCC737.04		UPF0300 family protein 6	-1.48014
SPBC1861.04c	prp24	RNA-binding protein Prp24	-1.47814
SPCC1223.12c	meu10	GPI anchored cell surface protein involved in ascospore wall assembly Meu10	-1.47792
SPBC3H7.05c		mitochondrial Membrane Bound O-Acyl Transferase (MBOAT) family	-1.47561
SPAC144.10c	gwt1	pig-W	-1.47504
SPCC1235.17		dubious	-1.46826
SPAC4G9.22		Schizosaccharomyces pombe specific protein	-1.46721
SPBC2G2.01c	liz1	plasma membrane pantothenate transmembrane transporter Liz1	-1.45955
SPBC4B4.01c	ptk1	fumble family pantothenate kinase (predicted)	-1.45524
SPBC1289.02c	uap2	U2 snRNP-associated protein Uap2	-1.44861
SPBC16A3.11	eso1	mitotic cohesin N-acetyltransferase/DNA polymerase eta Eso1 fusion protein	-1.44243
SPAC186.01	pfl9	cell surface glycoprotein, flocculin Pfl9, DIPSY family	-1.43721
SPBC1271.09	tgp1	plasma membrane glycerophosphodiester transmembrane transporter (predicted)	-1.43383
SPBP8B7.15c	mpe1	mRNA cleavage ubiquitin-protein ligase E3 Mpe1 (predicted)	-1.42935
SPCC63.13		DNAJ domain protein	-1.42455
SPAC1039.03		esterase/lipase, implicated in cellular detoxification (predicted)	-1.42269
SPBC902.04	rmn1	RNA-binding protein	-1.42178
SPAC1039.09	isp5	amino acid permease Isp5	-1.41841
SPAC823.03	ppk15	serine/threonine protein kinase Ppk15 (predicted)	-1.41167
SPBC1773.13		aromatic aminotransferase (predicted)	-1.41061
SPCC4B3.02c	got1	Golgi transport protein Got1 (predicted)	-1.40966
SPAC1565.04c	ste4	adaptor protein Ste4	-1.40961
SPAC869.05c		plasma membrane sulfate transmembrane transporter (predicted)	-1.40949
SPAC1486.04c	alm1	nucleoporin Alm1	-1.39711
SPBC14C8.05c	meu17	glucan-alpha-1,4-glucosidase	-1.397
SPBC725.06c	ppk31	serine/threonine protein kinase Ppk31	-1.39419
SPBC405.05	atg16	autophagy associated protein Atg16	-1.39021
SPAC1B3.15c		transmembrane transporter (predicted)	-1.38962
SPAC20G8.03	itr2	MFS myo-inositol transmembrane transporter	-1.38939
SPCC1020.09	gnr1	heterotrimeric G protein beta (WD repeat) subunit Gnr1	-1.38234
SPBC119.05c	lsb1	Wiskott-Aldrich syndrome homolog binding protein Lsb1 (predicted)	-1.37518
SPAC3A11.08	pcu4	cullin 4	-1.37484
SPCC1442.02	glm2	Glomulin, ubiquitin-protein transferase inhibitor Glm2	-1.36704
SPCC4B3.04c	nte1	lysophospholipase (predicted)	-1.36282
SPBPB2B2.09c	pan5	2-dehydropantoate 2-reductase Pan5 (predicted)	-1.36228
SPAC20G8.08c	fft1	SMARCAD1 family ATP-dependent DNA helicase Fft1 (predicted)	-1.35937
SPAC2F3.08	sut1	plasma membrane sucrose/maltose:proton symporter Sut1	-1.35764
SPCC417.06c	mug27	meiosis specific NDR family protein kinase Mug27/Slk1	-1.35279
SPBC1734.09	yea4	NST UDP-N-acetylglucosamine transmembrane transporter (predicted)	-1.34857
SPAC227.06	yip5	Rab GTPase binding Yip5 (predicted)	-1.34489
SPBC557.02c		DUF2458 conserved fungal protein	-1.34373
SPBC56F2.06	mug147	Schizosaccharomyces specific protein Mug147	-1.34326
SPCPB1C11.02		amino acid permease (predicted)	-1.34085
SPAC22H10.07	scd2	scaffold protein Scd2	-1.33976
SPAC23A1.16c	rtr1	RNA polymerase II CTD phosphatase Rtr1 (predicted)	-1.33591
SPBC16H5.14c		short chain dehydrogenase DHRS3 family, implicated in lipid (isoprenoid) metabolism	-1.32939
SPAC6F12.05c	tnr3	thiamine diphosphokinase Tnr3/ Nudix hydrolase fusion protein	-1.32236
SPAC4H3.13	pcc1	EKC/KEOPS complex subunit Pcc1 (predicted)	-1.32169
SPCC191.01		Schizosaccharomyces specific protein	-1.32015
SPBC3B8.01c	arh1	mitochondrial [2Fe-2S] cluster asssembly NADPH-ferredoxin reductase Arh1	-1.31553
SPBC3B8.07c	dsd1	dihydroceramide delta-4 desaturase	-1.31398
SPBC17D11.08	dca7	WD repeat protein, DDB1 and CUL4-associated factor Dca7 (predicted)	-1.31269
SPAC167.03c	snu66	U4/U6 x U5 tri-snRNP complex subunit Snu66	-1.31097
SPCC1450.09c		phospholipase (predicted)	-1.30831
SPBC216.05	rad3	ATR checkpoint kinase Rad3	-1.3021
SPCC613.03		endoplasmic reticulum EF hand protein (predicted)	-1.30019
SPBC28E12.01c	apc13	anaphase-promoting complex TPR lobe accessory factor Apc13	-1.29986
SPAC821.13c	dnf1	trans-Golgi network aminophospholipid translocase (flippase), Dnf1 (predicted)	-1.29506
SPAC1B2.05	mcm5	MCM complex subunit Mcm5	-1.28975
SPCC338.15	wbp1	dolichyl-di-phosphooligosaccharide-protein glycotransferase subunit Wbp1 (predicted)	-1.2888
SPAC11D3.14c		5-oxoprolinase (ATP-hydrolizing) (predicted)	-1.27995
SPCC162.03		short chain dehydrogenase (predicted)	-1.27003
SPAC13A11.03	mcp7	meiosis specific coiled-coil protein Mcp7	-1.26792
SPBC19C2.14	smd3	Sm snRNP core protein Smd3	-1.26752
SPCC584.15c		arrestin involved in ubiquitin-dependent endocytosis	-1.26617
SPBC1773.04		methylglyoxyl reductase (NADPH-dependent) (predicted)	-1.262
SPAC23C11.14	zhf1	ER zinc ion transmembrane transporter Zhf1	-1.26177
SPAC9G1.14		dubious	-1.26077
SPBC32H8.08c	omh5	alpha-1,2-mannosyltransferase Omh5 (predicted)	-1.25105
SPCC4F11.04c	imt2	mannosyltransferase Imt2	-1.25004
SPBC21.05c	ral2	Ras1-Scd pathway protein Ral2	-1.24913
SPBC15C4.06c		ubiquitin-protein ligase E3 Meu34, human RNF13 family homolog, unknown biological role (predicted)	-1.24797
SPAC31G5.19	abo1	ATPase with bromodomain protein	-1.24651
SPBC25H2.14	mug16	UNC-50 family protein, implicated in vesicle-mediated transport	-1.24475
SPBP23A10.17		conserved fungal protein	-1.23632
SPBC21.07c	ppk24	serine/threonine protein kinase Ppk24	-1.23594
SPAC3A11.04	sei1	seipin, lipid droplet associated protein Sei1 (predicted)	-1.23536
SPBC1105.13c		Schizosaccharomyces pombe specific protein	-1.23162
SPBC646.17c	dic1	meiotic dynein intermediate chain Dic1	-1.22772
SPCC1020.13c		DDHD family phospholipase (predicted)	-1.22762
SPAC227.12	rna4	U4/U6 x U5 tri-snRNP complex WD repeat subunit Rna4	-1.22333
SPBPB2B2.02	say1	ER sterol deacetylase Say1 (predicted)	-1.22024
SPBC947.15c	nde1	mitochondrial NADH dehydrogenase (ubiquinone) Nde1 (predicted)	-1.22001
SPAC6F6.05	ost2	oligosaccharyltransferase epsilon subunit Ost2 (predicted)	-1.21981
SPBC409.23	mim2	mitochondrial outer membrane translocase complex assembly protein Mim2 (predicted)	-1.2162
SPBPJ4664.06	gpt1	UDP-glucose-glycoprotein glucosyltransferase Gpt1	-1.21468
SPBC4F6.10	vps901	guanyl-nucleotide exchange factor Vps902	-1.20924
SPAC12B10.10	nod1	medial cortical node Gef2-related protein protein Nod1	-1.20552
SPBC23E6.09	ssn6	transcriptional corepressor Ssn6	-1.20486
SPAC32A11.01	mug8	DUF1708 family conserved fungal protein, cell division site	-1.20366
SPAC13G6.08	fzr2	meiotic fizzy-related APC coactivator Fzr2 (predicted)	-1.19088
SPBC29A10.17	lam1	Ragulator complex subunit, human LAMTOR1 ortholog	-1.19025
SPAC22F3.09c	res2	MBF transcription factor complex subunit Res2	-1.18786
SPAC56F8.07		ER membrane integral protein, implicated in sterol metabolism (predicted)	-1.18566
SPAC977.17		MIP water channel (predicted)	-1.18345
SPBC660.09	mug168	Schizosaccharomyces specific protein Mug168	-1.1786
SPBC16G5.03	mrz1	ubiquitin-protein ligase E3/SUMO transferase, Topors, possibly associated with DNA damage (predicted)	-1.17672
SPAC11E3.10		Golgi multispanning membrane VanZ-like family protein	-1.17436
SPCC306.10	wtf8	wtf element Wtf8	-1.17059
SPAC18G6.05c	gcn1	translation initiation regulator Gcn1	-1.1703
SPAC5H10.12c	otg1	alpha-1,3-galactosyltransferase (predicted)	-1.16988
SPCC338.16	pof3	F-box protein Pof3	-1.16943
SPAC27E2.05	cdc1	DNA polymerase delta small subunit Cdc1	-1.16824
SPBC26H8.09c	snf59	SWI/SNF complex subunit Snf59	-1.16719
SPBC21D10.12	hob1	BAR adaptor protein Hob1	-1.16718
SPAC19A8.05c	sst4	sorting receptor for ubiquitinated membrane proteins, ESCRT 0 complex subunit Sst4	-1.1627
SPAC139.04c	fap2	L-saccharopine oxidase	-1.15769
SPAC6B12.19	rsa3	ribosome assembly protein Rsa3 (predicted)	-1.15673
SPBC11C11.02	imp2	contractile ring protein Imp2	-1.15434
SPBP8B7.27	mug30	HECT-type ubiquitin-protein ligase E3, found in association with TRAMP complex (predicted)	-1.1504
SPBC20F10.02c		DUF1741 family protein, human C10orf76 ortholog	-1.15011
SPAC3A12.19		mitochondrial ribosomal protein subunit L27 (predicted)	-1.14864
SPAC13C5.07	mre11	Mre11 nuclease	-1.14557
SPAC23H3.03c	npr2	SEA/Iml1/Npr2/3 complex subunit Npr2	-1.14416
SPCC553.12c		transmembrane transporter (predicted)	-1.14354
SPCC16A11.14	sfh1	RSC complex subunit Sfh1	-1.13867
SPAC4G8.05	ppk14	serine/threonine protein kinase Ppk14 (predicted)	-1.13798
SPAC4F10.06	bud22	ribosome small subunit biogenesis protein, BUD22 family (predicted)	-1.1376
SPBC354.13	rga6	RhoGAP, GTPase activating protein Rga6 (predicted)	-1.13591
SPACUNK4.14	mdb1	BRCT domain protein Mdb1	-1.1334
SPAC24C9.09		mitochondrial threonine-tRNA ligase (predicted)	-1.13136
SPBC3H7.13	far10	SIP/FAR complex FHA domain subunit Far10/Csc1	-1.1305
SPCC1919.06c	wtf25	wtf element	-1.12999
SPCC24B10.22	pog1	mitochondrial DNA polymerase gamma Pog1	-1.12212
SPCC2H8.02		plasma membrane inorganic phosphate transmembrane transporter (predicted)	-1.12207
SPCC1442.04c		meiotic recombination protein (predicted)	-1.12047
SPCC31H12.02c	mug73	multispanning 7TM plasma membrane rhodopsin family protein, implicated in signalling	-1.11908
SPAC1687.14c		EF hand family protein, centrin-like	-1.11903
SPBC4F6.08c	mrpl39	mitochondrial ribosomal protein subunit L39 (predicted)	-1.11803
SPCC13B11.04c	fmd3	glutathione-dependent formaldehyde dehydrogenase (predicted)	-1.1164
SPAC4G9.05	mpf1	meiotic pumilio family RNA-binding protein Mpf1 (predicted)	-1.11466
SPCC736.12c	mmi1	nucleus specific RNA binding exosome specificity factor Mmi1	-1.11325
SPBC2A9.14		Schizosaccharomyces pombe specific protein	-1.11296
SPBC3B9.21	dcp1	mRNA decapping complex regulatory subunit Dcp1	-1.11216
SPBC1861.03	mak10	NatC N-acetyltransferase complex subunit Mak10 (predicted)	-1.1109
SPAC26F1.05	mug106	Schizosaccharomyces pombe specific protein Mug106	-1.1108
SPBC577.04	tho5	human THOC5 ortholog Tho5 (predicted)	-1.10958
SPAC227.11c	yos9	sensor for misfolded ER glycoproteins Yos9 (predicted)	-1.10622
SPCC736.07c	uri1	unconventional prefoldin chaperone involved protein complex assembly Uri1 (predicted)	-1.10488
SPAC1B3.06c		UbiE family methyltransferase (predicted)	-1.10257
SPAC23G3.07c	snf30	SWI/SNF complex subunit Snf30	-1.09477
SPAC8C9.14	prr1	transcription factor Prr1	-1.09386
SPAPB18E9.04c		Schizosaccharomyces pombe specific protein, possible cell surface glycoprotein	-1.09043
SPAC25B8.03	psd2	phosphatidylserine decarboxylase Psd2	-1.08931
SPAC26A3.01	sxa1	aspartic protease Sxa1	-1.08697
SPAC1556.07	pmm1	phosphomannomutase Pmm1	-1.08688
SPAC922.09		dubious	-1.08555
SPCC1322.09		Golgi protein, associated with COP vesicles (predicted), DUF5427	-1.08525
SPCC70.10		Schizosaccharomyces specific protein	-1.08372
SPBC28F2.04c	cwf7	Prp19 complex subunit Cwf7	-1.08352
SPCC622.16c	epe1	Jmjc domain chromatin associated protein Epe1	-1.0819
SPAC27D7.11c		But2 family protein, similar to cell surface molecules	-1.07724
SPCC576.16c	wtf22	pseudogene wtf element Wtf22	-1.07663
SPBC609.03	iqw1	WD repeat protein, Iqw1	-1.07658
SPBC337.11		mitochondrial inner membrane CH-OH group oxidoreductase family, reticulon interacting protein, implicated in mitochondrial organization or tethering	-1.07656
SPAC1006.01	psp3	vacuolar serine protease Psp3 (predicted)	-1.0756
SPCC794.03		amino acid permease (predicted)	-1.07377
SPAC6G9.12	cfr1	exomer complex BRCT domain subunit Cfr1	-1.0695
SPBC409.11	meu18	Schizosaccharomyces specific protein Meu18	-1.06878
SPAC1142.05	ctr5	plasma membrane copper transporter complex subunit Ctr5	-1.06797
SPBC1198.13c	tfg2	transcription factor TFIIF complex beta subunit Tfg2 (predicted)	-1.06344
SPCC1020.12c	xap5	xap-5-like protein	-1.06322
SPBC16H5.13	wdr7	WD repeat protein, human WDR7 ortholog	-1.06251
SPAC13A11.06	pdc202	pyruvate decarboxylase (predicted)	-1.06211
SPAC343.21		dubious	-1.06144
SPAC8C9.16c	mug63	TLDc domain protein 1, implicated in response to oxidative stress	-1.05829
SPBC1289.06c	ppr8	mitochondrial PPR repeat protein Ppr8	-1.05658
SPBC11C11.01		U2-associated protein (predicted)	-1.05537
SPAC6B12.06c	rrg9	mitochondrial genome maintenance protein Rrg9 (predicted)	-1.05376
SPAC959.05c	pdi4	ER membrane protein disulfide isomerase Pdi4 (predicted)	-1.05201
SPBC26H8.16	sdh8	mitochondrial respiratory chain complex II assembly factor 4 Sdh8 (predicted)	-1.04952
SPCC1753.05	rsm1	RNA export factor Rsm1	-1.0475
SPAPB1A10.15	arv1	Arv1-like family protein Arv1 (predicted)	-1.04659
SPAC6B12.05c	ies2	Ino80 complex subunit Ies2	-1.03707
SPAC14C4.01c		DUF1770 family protein	-1.03067
SPBC11B10.03	cog8	Golgi transport complex subunit Cog8 (predicted)	-1.0291
SPBC19G7.09	ulp1	SUMO deconjugating enzyme Ulp1	-1.02671
SPAC17G8.10c	dma1	mitotic spindle checkpoint ubiquitin ligase Dma1	-1.02197
SPBP23A10.06	mtm1	mitochondrial manganese ion transmembrane transporter Mtm1 (predicted)	-1.01789
SPBC26H8.13c		Siva family protein, human apoptosis-inducing factor ortholog (predicted)	-1.01727
SPBC713.09		Schizosaccharomyces specific protein	-1.01547
SPAC644.18c	bet3	TRAPP complex subunit Bet3 (predicted)	-1.01413
SPBC19C2.11c	mdm34	ERMES complex subunit Mdm34 (predicted)	-1.01411
SPAC25G10.01		RNA-binding protein involved in histone acetylation	-1.0132
SPAC4F10.15c	wsp1	WASp homolog	-1.01289
SPCC1840.05c		phosphoglucomutase (predicted)	-1.00956
SPBC776.08c	utp22	small-subunit processome, UTP-C complex subunit Utp22 (predicted)	-1.0085
SPAC23C4.07	tht2	karyogamy protein Tht2	-1.00788
SPAC1A6.01c		human thyroid receptor interacting protein homolog, transcription coactivator (predicted)	-1.0064
SPAC18B11.04	ncs1	neuronal calcium sensor related protein Ncs1	-1.00475

## Sheet: pho7_by_WT_0HR_DOWN_nc
Systematic ID	Common Name	Product	log2FoldChange
SPNCRNA.1482		intergenic RNA (predicted)	-6.49871
SPNCRNA.24	prl24	non-coding RNA, poly(A)-bearing (predicted)	-6.22818
SPNCRNA.606	isp3-antisense-1	antisense RNA (predicted)	-5.15173
SPNCRNA.747	osh3-antisense-1	antisense RNA (predicted)	-4.89055
SPNCRNA.1397	num1-antisense-1	antisense RNA (predicted)	-4.85921
SPSNRNA.07	snu32	small nucleolar RNA U3B	-4.85553
SPNCRNA.853		antisense RNA (predicted)	-4.52109
SPNCRNA.50	prl50	non-coding RNA poly(A)-bearing (predicted)	-4.52095
SPNCRNA.1023	rex3-antisense-1	antisense RNA (predicted), possible alternative UTR	-4.39585
SPNCRNA.1467	mdl1-antisense-1	antisense RNA (predicted), possible alternative UTR	-4.27744
SPNCRNA.1512	pvg3-antisense-1	antisense RNA (predicted)	-4.23432
SPNCRNA.1149	SPCC5E4.10c-antisense-1	antisense RNA (predicted)	-4.21453
SPNCRNA.1363	SPBC428.15-antisense-1	antisense RNA (predicted)	-4.16988
SPNCRNA.14	prl14	antisense RNA (predicted)	-4.09778
SPNCRNA.861		intergenic RNA (predicted)	-4.08909
SPNCRNA.803	hrp1-antisense-1	antisense RNA (predicted)	-4.02092
SPNCRNA.1592	dph2-antisense-1	antisense RNA (predicted)	-4.01967
SPNCRNA.1145		antisense RNA (predicted)	-3.99563
SPNCRNA.555	ire1-antisense-1	antisense RNA (predicted)	-3.88075
SPNCRNA.1085	SPAC1039.07c-antisense-1	antisense RNA (predicted), possible alternative UTR	-3.82927
SPSNORNA.45	snR93	box H/ACA small nucleolar RNA snR93	-3.78807
SPNCRNA.1664	tim54-antisense-1	antisense RNA (predicted), possible alternative UTR	-3.7709
SPNCRNA.1195	tti1-antisense-1	antisense RNA (predicted)	-3.75976
SPNCRNA.1189	ctp1-antisense-1	antisense RNA (predicted), possible alternative UTR	-3.74685
SPNCRNA.1354	sda1-antisense-1	antisense RNA (predicted)	-3.73635
SPNCRNA.1546	sfc3-antisense-1	antisense RNA (predicted)	-3.70425
SPNCRNA.827	meu26-antisense-1	antisense RNA (predicted), possible alternative UTR	-3.68796
SPNCRNA.1046		antisense RNA (predicted)	-3.68113
SPNCRNA.1386	pdf1-antisense-1	antisense RNA (predicted)	-3.65212
SPNCRNA.1640	vps13a-antisense-1	antisense RNA (predicted)	-3.6487
SPNCRNA.758	amt2-antisense-1	antisense RNA (predicted)	-3.58026
SPNCRNA.323		non-coding RNA (predicted)	-3.54369
SPNCRNA.1539	prp1-antisense-1	antisense RNA (predicted)	-3.5346
SPNCRNA.612	SPAC5H10.01-antisense-1	antisense RNA (predicted), possible alternative UTR	-3.52161
SPNCRNA.788	SPAC17H9.12c-antisense-1	antisense RNA (predicted)	-3.46869
SPNCRNA.56	prl56	antisense RNA (predicted)	-3.45353
SPNCRNA.690	prh1-antisense-1	antisense RNA (predicted)	-3.42326
SPNCRNA.1050	SPAC29A4.06c-antisense-1	antisense RNA (predicted), possible alternative UTR	-3.37543
SPNCRNA.1304		intergenic RNA (predicted)	-3.34635
SPNCRNA.1570	abc1-antisense-1	antisense RNA (predicted), possible alternative UTR	-3.32981
SPNCRNA.1378	cbp6-antisense-1	antisense RNA (predicted), possible alternative UTR	-3.32773
SPSNORNA.38	snR33	box H/ACA small nucleolar RNA snR33	-3.31862
SPNCRNA.1634	SPBC13G1.05-antisense-1	antisense RNA (predicted), possible alternative UTR	-3.28264
SPNCRNA.1340		intergenic RNA (predicted), possible alternative UTR	-3.26816
SPNCRNA.745		intergenic RNA (predicted)	-3.26381
SPNCRNA.1252	ams2-antisense-1	antisense RNA (predicted)	-3.23225
SPNCRNA.1037	SPAC1B3.04c-antisense-2	antisense RNA (predicted)	-3.21287
SPNCRNA.1202	SPCC584.01c-antisense-1	antisense RNA (predicted)	-3.21279
SPNCRNA.687	cph1-antisense-1	antisense RNA (predicted)	-3.17285
SPNCRNA.1074	SPAP8A3.13c-antisense-1	antisense RNA (predicted)	-3.17072
SPNCRNA.1082	sec16-antisense-1	antisense RNA (predicted)	-3.15009
SPNCRNA.61	prl61	antisense RNA (predicted)	-3.14716
SPNCRNA.1616		intergenic RNA (predicted)	-3.11201
SPNCRNA.1579	swi3-antisense-1	antisense RNA (predicted), possible alternative UTR	-3.10808
SPNCRNA.1692		intergenic RNA (predicted)	-3.09285
SPNCRNA.1238	meu10-antisense-1	antisense RNA (predicted)	-3.07762
SPNCRNA.1294	SPCC1827.07c-antisense-1	antisense RNA (predicted)	-3.07671
SPNCRNA.806	SPAC18G6.13-antisense-1	antisense RNA (predicted)	-3.07237
SPNCRNA.1240	ssp1-antisense-1	antisense RNA (predicted)	-3.0676
SPNCRNA.1358		intergenic RNA (predicted)	-3.02814
SPNCRNA.613	hsp3102-antisense-1	antisense RNA (predicted)	-3.00984
SPNCRNA.128	rrk1	RNase P K-RNA	-3.00715
SPNCRNA.1407	SPBC337.10c-antisense-1	antisense RNA (predicted), possible alternative UTR	-2.99349
SPNCRNA.691	atg22-antisense-1	antisense RNA (predicted)	-2.98319
SPNCRNA.836	myp2-antisense-1	antisense RNA (predicted)	-2.98183
SPNCRNA.1031	wsp1-antisense-1	antisense RNA (predicted)	-2.9626
SPNCRNA.1435	mug93-antisense-1	antisense RNA (predicted)	-2.95666
SPNCRNA.719	SPAC22A12.14c-antisense-1	antisense RNA (predicted), possible alternative UTR	-2.94843
SPNCRNA.694	ies4-antisense-1	antisense RNA (predicted)	-2.92474
SPNCRNA.787	ebp2-antisense-1	antisense RNA (predicted)	-2.92084
SPNCRNA.1638	hip1-antisense-1	antisense RNA (predicted)	-2.9193
SPNCRNA.1562		intergenic RNA (predicted)	-2.89637
SPNCRNA.816	SPAC17G8.02-antisense-1	antisense RNA (predicted)	-2.8872
SPNCRNA.1229	SPCC1442.13c-antisense-1	antisense RNA (predicted)	-2.88302
SPNCRNA.909		intergenic RNA (predicted)	-2.85742
SPNCRNA.1449	SPBC28F2.05c-antisense-1	antisense RNA (predicted)	-2.85672
SPNCRNA.1675	SPBC1861.05-antisense-1	antisense RNA (predicted)	-2.85475
SPNCRNA.1217		antisense RNA (predicted)	-2.84593
SPNCRNA.1003	SPAC12B10.15c-antisense-1	antisense RNA (predicted)	-2.84585
SPNCRNA.1695	SPBP4G3.03-antisense-1	antisense RNA (predicted)	-2.82155
SPNCRNA.769	SPAPB1A10.13-antisense-1	antisense RNA (predicted)	-2.82151
SPNCRNA.1136	ggc1-antisense-2	antisense RNA (predicted)	-2.79861
SPNCRNA.838	vrs2-antisense-1	antisense RNA (predicted)	-2.79107
SPNCRNA.871		antisense RNA (predicted)	-2.78557
SPNCRNA.833		antisense RNA (predicted)	-2.75454
SPNCRNA.1504		intergenic RNA (predicted), possible alternative UTR	-2.73346
SPNCRNA.999	rpn10-antisense-1	antisense RNA (predicted), possible alternative UTR	-2.73105
SPNCRNA.1580	otg2-antisense-1	antisense RNA (predicted)	-2.71292
SPNCRNA.974		intergenic RNA (predicted)	-2.7125
SPNCRNA.673	rad15-antisense-1	antisense RNA (predicted)	-2.70971
SPNCRNA.1444		intergenic RNA (predicted)	-2.70702
SPNCRNA.1687	vps10-antisense-1	antisense RNA (predicted)	-2.69619
SPSNRNA.03	snu3	small nucleolar RNA U3	-2.69092
SPNCRNA.1494	meu17-antisense-1	antisense RNA (predicted), possible alternative UTR	-2.68346
SPNCRNA.771	arb1-antisense-1	antisense RNA (predicted)	-2.66175
SPNCRNA.1318		antisense RNA (predicted)	-2.66134
SPNCRNA.1153	SPCC18B5.02c-antisense-1	antisense RNA (predicted)	-2.65823
SPNCRNA.620	aps1-antisense-1	antisense RNA (predicted)	-2.65157
SPNCRNA.1526	exo1-antisense-1	antisense RNA (predicted)	-2.64462
SPNCRNA.1470	ser2-antisense-1	antisense RNA (predicted)	-2.63271
SPNCRNA.22	prl22	non-coding RNA, poly(A)-bearing (predicted)	-2.62938
SPNCRNA.888	end4-antisense-1	antisense RNA (predicted), possible alternative UTR	-2.61846
SPNCRNA.1527		intergenic RNA (predicted), possible alternative UTR	-2.6015
SPNCRNA.1597	SPBC3B8.03-antisense-1	antisense RNA (predicted), possible alternative UTR	-2.59335
SPNCRNA.1190		intergenic RNA (predicted)	-2.57252
SPNCRNA.1244		intergenic RNA (predicted)	-2.5725
SPNCRNA.1422	SPBC651.02-antisense-1	antisense RNA (predicted)	-2.55434
SPNCRNA.58	prl58	non-coding RNA, poly(A)-bearing (predicted)	-2.52275
SPNCRNA.1077	SPAC4D7.06c-antisense-1	antisense RNA (predicted)	-2.51452
SPNCRNA.1462		antisense RNA (predicted)	-2.50414
SPNCRNA.1269		intergenic RNA (predicted)	-2.48194
SPNCRNA.1265		intergenic RNA (predicted)	-2.48192
SPNCRNA.561	pkl1-antisense-1	antisense RNA (predicted)	-2.46966
SPNCRNA.964		intergenic RNA (predicted), possible alternative UTR	-2.43608
SPNCRNA.1658	SPBC215.07c-antisense-1	antisense RNA (predicted)	-2.38084
SPNCRNA.1080		intergenic RNA (predicted)	-2.37929
SPSNORNA.50	snR98	box H/ACA small nucleolar RNA snR98	-2.37696
SPNCRNA.1201	pfl4-antisense-1	antisense RNA (predicted)	-2.37274
SPNCRNA.1203	rec7-antisense-1	antisense RNA (predicted), possible alternative UTR	-2.36136
SPNCRNA.881		intergenic RNA (predicted)	-2.36035
SPNCRNA.1220		intergenic RNA (predicted), possible alternative UTR	-2.34325
SPNCRNA.322		intergenic RNA (predicted)	-2.3351
SPNCRNA.1127	kpa1-antisense-1	antisense RNA (predicted), possible alternative UTR	-2.33096
SPNCRNA.1451	cdc28-antisense-1	antisense RNA (predicted)	-2.32586
SPSNORNA.54	snr79	small nucleolar RNA snR79 (predicted)	-2.3237
SPNCRNA.839	SPAC4A8.10-antisense-1	antisense RNA (predicted)	-2.31637
SPNCRNA.1633	pex14-antisense-1	antisense RNA (predicted), possible alternative UTR	-2.31115
SPNCRNA.893		intergenic RNA (predicted)	-2.30655
SPNCRNA.1086	SPAC1039.08-antisense-1	antisense RNA (predicted), possible alternative UTR	-2.3057
SPNCRNA.1495	cdc18-antisense-1	antisense RNA (predicted)	-2.30011
SPNCRNA.1325		intergenic RNA (predicted), possible alternative UTR	-2.29414
SPNCRNA.770	gar2-antisense-1	antisense RNA (predicted)	-2.28872
SPNCRNA.617	rad8-antisense-1	antisense RNA (predicted)	-2.28772
SPNCRNA.1289	ubp12-antisense-1	antisense RNA (predicted)	-2.28504
SPNCRNA.1049	rrn5-antisense-1	antisense RNA (predicted)	-2.2657
SPNCRNA.870		antisense RNA (predicted)	-2.24653
SPNCRNA.614	SPAC5H10.09c-antisense-1	antisense RNA (predicted), possible alternative UTR	-2.20651
SPNCRNA.972	mrc1-antisense-1	antisense RNA (predicted)	-2.20404
SPNCRNA.795	utp5-antisense-1	antisense RNA (predicted)	-2.19302
SPNCRNA.301		non-coding RNA (predicted)	-2.18104
SPNCRNA.857	SPACUNK4.17-antisense-1	antisense RNA (predicted)	-2.18049
SPNCRNA.1161		intergenic RNA (predicted)	-2.17331
SPNCRNA.1595		intergenic RNA (predicted)	-2.14469
SPNCRNA.1014		intergenic RNA (predicted)	-2.14223
SPNCRNA.1659	arg4-antisense-1	antisense RNA (predicted)	-2.13938
SPNCRNA.1239		intergenic RNA (predicted)	-2.11944
SPNCRNA.688	vps4-antisense-1	antisense RNA (predicted), possible alternative UTR	-2.11152
SPNCRNA.1653	cwf28-antisense-1	antisense RNA (predicted), possible alternative UTR	-2.0896
SPNCRNA.1004	SPAC1093.07-antisense-1	antisense RNA (predicted), possible alternative UTR	-2.08113
SPNCRNA.743		intergenic RNA (predicted)	-2.07135
SPNCRNA.1087	gto1-antisense-1	antisense RNA (predicted)	-2.06381
SPNCRNA.1327		intergenic RNA (predicted)	-2.06224
SPNCRNA.1348		intergenic RNA (predicted)	-2.06023
SPNCRNA.807	pof14-antisense-1	antisense RNA (predicted), possible alternative UTR	-2.05824
SPNCRNA.1413	cft2-antisense-1	antisense RNA (predicted), possible alternative UTR	-2.03659
SPNCRNA.891	bet5-antisense-1	antisense RNA (predicted)	-2.0355
SPNCRNA.760	rec12-antisense-1	antisense RNA (predicted)	-2.01971
SPNCRNA.1656	nup120-antisense-1	antisense RNA (predicted)	-2.00913
SPNCRNA.130	omt3	intergenic RNA Omt3	-1.98946
SPNCRNA.1365		intergenic RNA (predicted)	-1.98934
SPNCRNA.1160	SPCC1393.09c-antisense-1	antisense RNA (predicted)	-1.97982
SPNCRNA.1492	rct1-antisense-1	antisense RNA (predicted), possible alternative UTR	-1.97915
SPNCRNA.1211	SPCC777.06c-antisense-1	antisense RNA (predicted)	-1.96929
SPNCRNA.659	psf3-antisense-1	antisense RNA (predicted)	-1.96281
SPNCRNA.927	ain1-antisense-1	antisense RNA (predicted)	-1.95759
SPNCRNA.672		intergenic RNA (predicted)	-1.95663
SPNCRNA.949	sut1-antisense-1	antisense RNA (predicted)	-1.93423
SPNCRNA.178		non-coding RNA (predicted)	-1.9288
SPNCRNA.865		antisense RNA (predicted)	-1.92829
SPNCRNA.736		intergenic RNA (predicted)	-1.92682
SPNCRNA.1020	atg1803-antisense-1	antisense RNA (predicted)	-1.91632
SPNCRNA.1005	SPAC1093.05-antisense-1	antisense RNA (predicted)	-1.91387
SPNCRNA.1522		intergenic RNA (predicted)	-1.90817
SPNCRNA.67	epe1-antisense-1	antisense RNA (predicted)	-1.90792
SPNCRNA.1227	ste6-antisense-1	antisense RNA (predicted)	-1.90702
SPNCRNA.971	SPAC694.03-antisense-1	antisense RNA (predicted), possible alternative UTR	-1.90381
SPNCRNA.1332	brx1-antisense-1	antisense RNA (predicted), possible alternative UTR	-1.8746
SPNCRNA.683	SPAC4G8.09-antisense-1	antisense RNA (predicted)	-1.87441
SPNCRNA.1641	vps13a-antisense-2	antisense RNA (predicted)	-1.86457
SPNCRNA.1200		intergenic RNA (predicted)	-1.86224
SPNCRNA.1364		intergenic RNA (predicted)	-1.86005
SPNCRNA.1697	gal1-antisense-1	antisense RNA (predicted)	-1.8574
SPNCRNA.513		non-coding RNA (predicted)	-1.85197
SPNCRNA.1469	SPBC28E12.02-antisense-1	antisense RNA (predicted)	-1.84722
SPNCRNA.859	amt3-antisense-1	antisense RNA (predicted)	-1.84552
SPNCRNA.661	SPAC2F7.09c-antisense-1	antisense RNA (predicted)	-1.83905
SPNCRNA.1101	SPCC757.13-antisense-1	antisense RNA (predicted)	-1.83722
SPNCRNA.1356	mcp6-antisense-1	antisense RNA (predicted)	-1.83576
SPNCRNA.1520	pim1-antisense-1	antisense RNA (predicted), possible alternative UTR	-1.83314
SPNCRNA.1517	srm1-antisense-1	antisense RNA (predicted), possible alternative UTR	-1.82794
SPNCRNA.1319		antisense RNA (predicted)	-1.8251
SPNCRNA.883	otu1-antisense-1	antisense RNA (predicted)	-1.8118
SPNCRNA.926	mug182-antisense-1	antisense RNA (predicted), possible alternative UTR	-1.80518
SPNCRNA.1567		antisense RNA (predicted)	-1.80185
SPSNORNA.29	sno52	small nucleolar RNA R52	-1.78264
SPNCRNA.776	SPAC3H1.08c-antisense-1	antisense RNA (predicted)	-1.77665
SPNCRNA.1662	rev1-antisense-1	antisense RNA (predicted), possible alternative UTR	-1.76701
SPNCRNA.1620	pgp2-antisense-1	antisense RNA (predicted), possible alternative UTR	-1.75124
SPNCRNA.939	SPAC4H3.16-antisense-1	antisense RNA (predicted)	-1.74153
SPNCRNA.645	SPAC13C5.04-antisense-1	antisense RNA (predicted)	-1.7318
SPNCRNA.889	SPAC688.12c-antisense-1	antisense RNA (predicted), possible alternative UTR	-1.72088
SPNCRNA.655		antisense RNA (predicted)	-1.71866
SPNCRNA.844		intergenic RNA (predicted)	-1.70709
SPNCRNA.1503		antisense RNA (predicted)	-1.69864
SPNCRNA.752	ubx3-antisense-1	antisense RNA (predicted)	-1.68686
SPNCRNA.666	nab3-antisense-1	antisense RNA (predicted)	-1.67981
SPNCRNA.103	sme2	meiRNA sme2	-1.66028
SPSNORNA.35	snR3	box H/ACA small nucleolar RNA snR3	-1.65713
SPNCRNA.1476	mcp4-antisense-1	antisense RNA (predicted), possible alternative UTR	-1.64516
SPNCRNA.960	SPAC26H5.04-antisense-1	antisense RNA (predicted)	-1.61842
SPNCRNA.1268		intergenic RNA (predicted)	-1.61575
SPNCRNA.708	atp18-antisense-1	antisense RNA (predicted)	-1.60811
SPNCRNA.662	SPAC13A11.06-antisense-1	antisense RNA (predicted)	-1.59808
SPNCRNA.1006	dhc1-antisense-1	antisense RNA (predicted)	-1.59773
SPNCRNA.1091	put4-antisense-1	antisense RNA (predicted)	-1.59677
SPSNORNA.44	snR92	box H/ACA small nucleolar RNA snR92	-1.58892
SPNCRNA.427		non-coding RNA (predicted)	-1.57975
SPNCRNA.611	SPAC11D3.18c-antisense-1	antisense RNA (predicted), possible alternative UTR	-1.56182
SPNCRNA.605	SPAC1F8.04c-antisense-1	antisense RNA (predicted)	-1.54873
SPNCRNA.1398	SPBC646.03-antisense-1	antisense RNA (predicted)	-1.54622
SPNCRNA.1528	tri1-antisense-1	antisense RNA (predicted)	-1.53164
SPNCRNA.1359		intergenic RNA (predicted), possible alternative UTR	-1.52539
SPNCRNA.190		non-coding RNA (predicted)	-1.5248
SPNCRNA.1070	ofd2-antisense-1	antisense RNA (predicted)	-1.51639
SPNCRNA.1040	SPAC1952.08c-antisense-1	antisense RNA (predicted), possible alternative UTR	-1.51434
SPNCRNA.995		intergenic RNA (predicted), possible alternative UTR	-1.51126
SPNCRNA.1629	SPBP8B7.18c-antisense-1	antisense RNA (predicted)	-1.51035
SPNCRNA.1027		antisense RNA (predicted)	-1.50132
SPNCRNA.1290		intergenic RNA (predicted)	-1.49431
SPNCRNA.794		intergenic RNA (predicted), possible alternative UTR	-1.48856
SPNCRNA.1690	cao2-antisense-1	antisense RNA (predicted)	-1.48045
SPNCRNA.1625		intergenic RNA (predicted)	-1.47891
SPNCRNA.810		intergenic RNA (predicted)	-1.47394
SPNCRNA.1463		intergenic RNA (predicted)	-1.47056
SPNCRNA.908	rpt5-antisense-1	antisense RNA (predicted)	-1.46982
SPNCRNA.1351	mug2-antisense-1	antisense RNA (predicted)	-1.46413
SPNCRNA.1432		intergenic RNA (predicted), possible alternative UTR	-1.46364
SPNCRNA.1029	mug126-antisense-1	antisense RNA (predicted)	-1.45749
SPNCRNA.796		antisense RNA (predicted)	-1.45166
SPNCRNA.59	prl59	intergenic RNA (predicted)	-1.43626
SPNCRNA.665	aur1-antisense-1	antisense RNA (predicted)	-1.42983
SPNCRNA.1368	rhp14-antisense-1	antisense RNA (predicted)	-1.42871
SPNCRNA.1055		intergenic RNA (predicted), possible alternative UTR	-1.42667
SPNCRNA.82	mrp1	RNAse MRP	-1.42559
SPNCRNA.1673		intergenic RNA (predicted)	-1.41719
SPNCRNA.1243		intergenic RNA (predicted)	-1.41209
SPNCRNA.633	fal1-antisense-1	antisense RNA (predicted)	-1.41029
SPNCRNA.779		intergenic RNA (predicted)	-1.40792
SPNCRNA.1614	snx3-antisense-1	antisense RNA (predicted)	-1.40439
SPNCRNA.825		intergenic RNA (predicted), possible alternative UTR	-1.36896
SPNCRNA.898	pcp1-antisense-1	antisense RNA (predicted)	-1.36138
SPNCRNA.684		intergenic RNA (predicted)	-1.35922
SPNCRNA.1624		intergenic RNA (predicted)	-1.35252
SPNCRNA.1177	nte1-antisense-1	antisense RNA (predicted)	-1.35217
SPNCRNA.669		intergenic RNA (predicted)	-1.34934
SPNCRNA.797	SPAC20H4.09-antisense-1	antisense RNA (predicted)	-1.34382
SPNCRNA.703		intergenic RNA (predicted)	-1.34273
SPNCRNA.823		intergenic RNA (predicted)	-1.31377
SPSNORNA.46	snR94	box H/ACA small nucleolar RNA snR94	-1.3131
SPNCRNA.1019	SPAC458.02c-antisense-1	antisense RNA (predicted), possible alternative UTR	-1.30724
SPNCRNA.1204	rsm1-antisense-1	antisense RNA (predicted)	-1.30052
SPNCRNA.1483		intergenic RNA (predicted)	-1.29232
SPNCRNA.218		non-coding RNA (predicted)	-1.28955
SPNCRNA.902	SPAC26A3.17c-antisense-1	antisense RNA (predicted)	-1.28806
SPNCRNA.1042	SPAC890.05-antisense-1	antisense RNA (predicted)	-1.2858
SPNCRNA.1081	SPAC29B12.05c-antisense-1	antisense RNA (predicted)	-1.28455
SPNCRNA.1018	SPAC1834.13-antisense-1	antisense RNA (predicted), possible alternative UTR	-1.27718
SPNCRNA.1618	rft1-antisense-1	antisense RNA (predicted), possible alternative UTR	-1.27456
SPSNORNA.52	snR101	box H/ACA small nucleolar RNA snR101	-1.26856
SPNCRNA.1169		intergenic RNA (predicted)	-1.26572
SPNCRNA.1071		intergenic RNA (predicted), possible alternative UTR	-1.26115
SPNCRNA.652	SPAC24H6.11c-antisense-1	antisense RNA (predicted)	-1.25901
SPNCRNA.948	SPAC323.05c-antisense-1	antisense RNA (predicted)	-1.25334
SPNCRNA.923		intergenic RNA (predicted)	-1.24909
SPNCRNA.886	SPAC589.03c-antisense-1	antisense RNA (predicted)	-1.24818
SPSNORNA.47	snR95	box H/ACA small nucleolar RNA snR95	-1.2335
SPNCRNA.1235	gut2-antisense-1	antisense RNA (predicted)	-1.21019
SPNCRNA.1106	SPCC330.19c-antisense-1	antisense RNA (predicted)	-1.20419
SPNCRNA.841		antisense RNA (predicted)	-1.19578
SPNCRNA.973	hsp3105-antisense-1	antisense RNA (predicted)	-1.18098
SPNCRNA.738		intergenic RNA (predicted)	-1.17757
SPNCRNA.445	snoR61	small nucleolar RNA snR61	-1.16004
SPNCRNA.1336		intergenic RNA (predicted)	-1.15777
SPNCRNA.1487	mag2-antisense-1	antisense RNA (predicted)	-1.1547
SPNCRNA.698		intergenic RNA (predicted), possible alternative UTR	-1.15301
SPNCRNA.975		intergenic RNA (predicted)	-1.14935
SPNCRNA.651		intergenic RNA (predicted), possible alternative UTR	-1.13814
SPNCRNA.1446	meu25-antisense-1	antisense RNA (predicted), possible alternative UTR	-1.13764
SPNCRNA.1408	SPBC1734.03-antisense-1	antisense RNA (predicted)	-1.12926
SPNCRNA.111		intergenic RNA (predicted)	-1.12713
SPNCRNA.1366	nam2	lncRNA nam2	-1.10617
SPNCRNA.511		intergenic RNA (predicted), possible alternative UTR	-1.10298
SPNCRNA.1536		intergenic RNA (predicted), possible alternative UTR	-1.10281
SPNCRNA.1421	ppk3-antisense-1	antisense RNA (predicted)	-1.10016
SPNCRNA.1488	SPBC23G7.13c-antisense-1	antisense RNA (predicted)	-1.09461
SPNCRNA.239		intergenic RNA (predicted)	-1.09181
SPNCRNA.1603	trs3-antisense-1	antisense RNA (predicted)	-1.09121
SPNCRNA.1468		antisense RNA (predicted)	-1.08821
SPNCRNA.1110		intergenic RNA (predicted), possible alternative UTR	-1.08646
SPNCRNA.1491		antisense RNA (predicted)	-1.08307
SPNCRNA.970		intergenic RNA (predicted)	-1.0772
SPNCRNA.1589	SPBC19F8.04c-antisense-1	antisense RNA (predicted)	-1.06786
SPSNORNA.34	sno20	box H/ACA small nucleolar RNA 20/snR35	-1.06564
SPNCRNA.573	exg3-antisense-1	antisense RNA (predicted)	-1.06275
SPNCRNA.1309	alr2-antisense-1	antisense RNA (predicted)	-1.06164
SPNCRNA.1054		intergenic RNA (predicted), possible alternative UTR	-1.05457
SPNCRNA.242		non-coding RNA (predicted)	-1.04856
SPNCRNA.1078	spt20-antisense-1	antisense RNA (predicted), possible alternative UTR	-1.04588
SPSNORNA.20	snR30	small nucleolar RNA U17	-1.04373
SPNCRNA.671		intergenic RNA (predicted)	-1.04037
SPNCRNA.1092		intergenic RNA (predicted)	-1.02998
SPNCRNA.1197		intergenic RNA (predicted)	-1.02806
SPNCRNA.677		antisense RNA (predicted)	-1.02445
SPNCRNA.1472		intergenic RNA (predicted)	-1.01678
SPNCRNA.228		non-coding RNA (predicted)	-1.00967
SPNCRNA.707	crn1-antisense-1	antisense RNA (predicted)	-1.00896
SPNCRNA.1352		intergenic RNA (predicted)	-1.00819
