# Supplementary material for: Factors governing the transcriptome changes and chronological lifespan of fission yeast during phosphate starvation
Source: J Biol Chem. 2024 Feb 2;300(3):105718. doi: 10.1016/j.jbc.2024.105718 (PMC10910108; doi:10.1016/j.jbc.2024.105718)
Supplement: Table S4 [file mmc4.xlsx]

## Sheet: coding_UP
SystematicID	Gene.name	Product	log2FoldChange
SPBC23G7.13c		plasma membrane urea transmembrane transporter	2.58841
SPAC23H3.15c	ddr48	DNA damage-responsive protein Ddr48	2.42954
SPBC1289.14		adducin	2.21058
SPBPB2B2.05		class I glutamine amidotransferase family protein	2.07634
SPAC9E9.09c	atd1	aldehyde dehydrogenase	1.80227
SPAC1B3.16c	vht1	plasma membrane vitamin H transmembrane transporter Vht1	1.7426
SPAC1039.02		extracellular 5'-nucleotidase, human NT5E family	1.68291
SPBC4F6.09	str1	plasma membrane siderophore-iron transmembrane transporter Str1	1.60387
SPCPB1C11.03		cysteine transmembrane transporter	1.48881
SPBP8B7.05c	nce103	carbonic anhydrase	1.37837
SPBC359.04c	pfl7	cell surface glycoprotein, flocculin Pfl7, DIPSY family	1.36984
SPCC338.18		Schizosaccharomyces pombe specific protein	1.34272
SPAC13G7.02c	ssa1	Hsp70 family heat shock protein Ssa1	1.32958
SPCC1223.03c	gut2	glycerol-3-phosphate dehydrogenase Gut2	1.26243
SPCC569.05c		plasma membrane spermidine family transmembrane transporter	1.24678
SPAC11D3.09		agmatinase	1.24386
SPAC27D7.09c		But2 family protein, similar to cell surface molecules	1.23623
SPAC9G1.14		dubious	1.23298
SPBPB2B2.01		amino acid transmembrane transporter	1.22913
SPBC359.06	mug14	adducin, involved in actin cytoskeleton organization	1.20121
SPBC36.02c		spermidine family transmembrane transporter	1.18939
SPACUNK4.17		NAD binding dehydrogenase family protein, human DHDH ortholog, unknown biological role, implicated in carbohydrate metabolic process	1.18711
SPBC1289.17	Tf2-11	retrotransposable element/transposon Tf2-type	1.1517
SPAC25B8.13c	isp7	2-OG-Fe(II) oxygenase superfamily protein	1.12931
SPBC530.07c		TENA/THI family protein, domain found in context with a broad range of enzymes	1.08499
SPAC21E11.04	aca1	L-azetidine-2-carboxylic acid acetyltransferase Aca1	1.07663
SPAC8E11.08c		dubious	1.05978
SPBC887.17		plasma membrane guanine and adenine transmembrane transporter	1.0549
SPAC227.13c	isu1	mitochondrial [2Fe-2S] cluster assembly protein Isu1	1.0446
SPAC22F8.05		alpha,alpha-trehalose-phosphate synthase	1.02705
SPAC3G6.05		mitochondrial Mpv17/PMP22 family protein 1	1.01248
SPBC1347.11	sro1	stress responsive orphan 1	1.00273

## Sheet: coding_DOWN
SystematicID	Gene.name	Product	log2FoldChange	upregulated by Ecl overexpression)
SPBPB2B2.18		conserved fungal protein	-5.62501	N
SPAC977.18		conserved fungal protein	-5.31168	N
SPAC977.02	ftm2	sub-telomeric 5Tm protein family Ftm2	-4.65477	N
SPCC737.04		UPF0300 family protein 6	-3.11392	N
SPAPB8E5.05	mfm1	M-factor precursor Mfm1	-2.89872	Y
SPAC4G8.13c	prz1	DNA-binding transcription factor, calcineurin responsive Prz1	-2.46686	N
SPAC11H11.04	mam2	pheromone p-factor receptor Mam2	-2.43365	Y
SPAC869.02c	yhb1	nitric oxide dioxygenase Yhb1	-2.40482	N
SPAPB24D3.07c		Schizosaccharomyces pombe specific protein	-2.24095	N
SPBC32C12.02	ste11	DNA-binding transcription factor Ste11	-2.05253	Y
SPCC4F11.04c	imt2	mannosyltransferase Imt2	-2.00746	N
SPAC4G9.07	mug133	UPF0300 family protein 2	-1.95956	N
SPAC31G5.09c	spk1	MAP kinase Spk1	-1.89048	Y
SPBPB21E7.08		pseudogene	-1.80075	N
SPCC330.03c		NADPH-hemoprotein reductase	-1.62063	N
SPAC18B11.04	ncs1	neuronal calcium sensor related protein Ncs1	-1.60826	N
SPAC13C5.05c		N-acetylglucosamine-phosphate mutase	-1.57757	N
SPCC584.16c		Schizosaccharomyces specific protein	-1.5739	N
SPBC16D10.06	zrt1	plasma membrane ZIP zinc transmembrane transporter Zrt1	-1.51048	N
SPBC3H7.06c	pof9	F-box protein Pof9	-1.49069	N
SPAPB2B4.04c	pmc1	calcium transporting P-type ATPase P2 type, Pmc1	-1.46575	N
SPAC1952.04c		conserved fungal plasma membrane protein	-1.45324	N
SPAC11E3.06	map1	DNA-binding transcription factor, MADS-box Map1	-1.44541	Y
SPAC513.03	mfm2	M-factor precursor Mfm2	-1.43547	Y
SPBC15C4.06c		ubiquitin-protein ligase E3 Meu34, human RNF13 family homolog, unknown biological role	-1.40165	N
SPCC4F11.05		dubious	-1.34842	N
SPCC1183.09c	pmp31	plasma membrane proteolipid Pmp31	-1.34598	N
SPACUNK12.02c	cmk1	calcium/calmodulin-dependent protein kinase Cmk1	-1.33456	N
SPAC922.09		dubious	-1.33294	N
SPAC17C9.16c	mfs1	plasma membrane spermidine transmembrane transporter Mfs1	-1.31062	N
SPAC18B11.03c		ER alcohol acetyltransferase involved in intermembrane phospholipid transfer	-1.29831	N
SPBPB8B6.03	fah1	fatty acid amide hydrolase Fah1	-1.27146	N
SPAC1565.04c	ste4	MAPK cascade adaptor protein Ste4	-1.26635	Y
SPBC1861.01c	cnp3	CENP-C ortholog Cnp3	-1.25077	N
SPBC26H8.11c	the4	acyl-coenzyme A thioesterase The4	-1.22333	N
SPAC8C9.03	cgs1	cAMP-dependent protein kinase regulatory subunit Cgs1	-1.20377	N
SPBC19C7.12c	omh1	alpha-1,2-mannosyltransferase Omh1	-1.18251	N
SPAC22F3.12c	rgs1	regulator of G-protein signaling Rgs1	-1.16988	Y
SPBC713.12	erg1	squalene monooxygenase Erg1	-1.16613	N
SPAC6F12.04	tvp15	COPI-coated vesicle associated protein	-1.1631	N
SPAC1486.11	fmc1	mitochondrial complex assembly factor, LYR family Fmc1	-1.14189	N
SPAC22E12.09c	krp1	kexin	-1.13529	N
SPBC19F8.06c	meu22	amino acid transmembrane transporter Meu22	-1.11867	N
SPBC14C8.05c	meu17	glucan-alpha-1,4-glucosidase	-1.11704	N
SPBC25B2.02c	mam1	M-factor transmembrane transporter Mam1	-1.09686	Y
SPAC20G8.03	itr2	myo-inositol transmembrane transporter	-1.08939	N
SPBC24C6.06	gpa1	G-protein alpha subunit	-1.07691	N
SPAC19G12.10c	cpy1	vacuolar carboxypeptidase Y	-1.0625	N
SPAC869.05c	sul2	plasma membrane sulfate transmembrane transporter Sul2	-1.05556	N
SPCC320.14	sry1	serine racemase Sry1	-1.05229	N
SPBC354.08c	rsn1	plasma membrane calcium ion transmembrane transporter	-1.04937	N
SPCC162.10	ppk33	serine/threonine protein kinase Ppk33	-1.03159	N
SPAC3C7.14c	obr1	NAD(P)H dehydrogenase (quinone)	-1.02302	N
SPAC4C5.03		multispanning membrane protein, CTNS/PQ domain protein	-1.01899	N
SPAC630.05	gyp7	GTPase activating protein Gyp7	-1.01776	N
SPCC1223.12c	meu10	cell surface protein involved in ascospore wall assembly, GPI anchored Meu10	-1.01427	N
