# Supplementary material for: Factors governing the transcriptome changes and chronological lifespan of fission yeast during phosphate starvation
Source: J Biol Chem. 2024 Feb 2;300(3):105718. doi: 10.1016/j.jbc.2024.105718 (PMC10910108; doi:10.1016/j.jbc.2024.105718)
Supplement: Table S3 [file mmc5.xlsx]

## Sheet: ribosome_biogenesis
Systematic ID	Common Name	Product	pho7_0HR_by_WT_0HR	pho7_4HR_by_WT_0HR	pho7_8HR_by_WT_0HR	pho7_12HR_by_WT_0HR	pho7_24HR_by_WT_0HR	pho7_36HR_by_WT_0HR	pho7_48HR_by_WT_0HR
SPAC4F10.06	bud22	ribosome small subunit biogenesis protein, BUD22 family	-1.1376	-2.15227	-2.4221	-2.13869	-2.07871	-2.05072	-2.03263
SPBC244.02c	utp6	U3 snoRNP-associated protein Utp6		-1.7427	-2.24302	-2.12947	-2.04953	-2.03601	-1.97019
SPAC6B12.19	rsa3	ribosome assembly protein Rsa3	-1.15673	-1.81749	-2.17875	-2.25419	-2.58495	-2.60708	-2.60747
SPAC3G6.04	rnp24	RNA-binding protein Rnp24		-1.51545	-2.0502	-1.86086	-1.58844	-1.65918	-1.6547
SPAC56F8.09	rrp8	rRNA methyltransferase Rrp8		-1.85344	-1.9168	-1.8474	-2.12359	-2.18157	-2.09982
SPAC1565.05	utp8	t-UTP complex subunit Utp8		-1.38803	-1.89145	-2.03794	-2.25081	-2.30209	-2.21933
SPCC1827.01c	utp25	U3 associated protein Utp25		-1.44535	-1.8898	-1.96112	-1.91902	-1.87047	-1.76571
SPBC3B8.09	utp3	U3 snoRNP-associated protein Utp3		-1.60406	-1.88808	-1.87426	-1.9814	-1.99677	-1.93081
SPBC17D1.06	dbp3	ATP-dependent RNA helicase Dbp3		-1.30685	-1.88624	-1.94162	-2.22098	-2.36546	-2.49277
SPAC167.03c	snu66	U4/U6 x U5 tri-snRNP complex subunit Snu66	-1.31097	-1.71816	-1.85326	-1.76909	-1.71249	-1.70627	-1.65641
SPAC16E8.06c	nop12	RNA-binding protein Nop12		-1.56464	-1.82263	-1.73153	-1.70472	-1.56824	-1.5545
SPCP1E11.11	puf6	pumilio family RNA-binding protein Puf6		-1.34276	-1.81048	-1.78768	-1.92048	-1.94633	-1.9399
SPAC22F3.08c	rok1	ATP-dependent RNA helicase Rok1		-1.62153	-1.79245	-1.60764	-1.80681	-1.7447	-1.76698
SPBC776.08c	utp22	small-subunit processome, UTP-C complex subunit Utp22	-1.0085	-1.60852	-1.72027	-1.62206	-1.57599	-1.53651	-1.50163
SPAC1A6.02	wdr55	WD repeat protein, human WDR55 family, involved in ribosome biogenesis		-1.11959	-1.70187	-1.74523	-1.91576	-1.85114	-1.87144
SPAC1142.04	noc201	Noc complex subunit Noc201		-1.35852	-1.6467	-1.76303	-1.89822	-1.8991	-1.78994
SPBC215.06c		nucleolar RNA-binding protein, human LYAR homolog, implicated in transcriptional regulation		-1.77734	-1.61732	-1.46065	-1.38574	-1.53434	-1.66279
SPAC22G7.05	kri1	ribosome biogenesis protein Kri1		-1.08403	-1.59931	-1.5807	-1.65036	-1.72228	-1.74254
SPBP16F5.06	nop8	ribosome biogenesis protein Nop8		-1.13195	-1.57778	-1.71178	-2.07867	-2.12322	-1.90224
SPBC16D10.01c		TPR repeat protein, conserved fungal protein		-1.29672	-1.56368	-1.39461	-1.44664	-1.4468	-1.34364
SPAC10F6.10	rio1	protein kinase, RIO family Rio1		-1.53081	-1.56037	-1.16021		-1.05213	-1.10034
SPAC926.08c	rpf2	Brix domain ribosome biogenesis protein Rpf2		-1.44332	-1.54725	-1.34287	-1.25281	-1.34546	-1.32255
SPAC6B12.06c	rrg9	mitochondrial genome maintenance protein Rrg9	-1.05376	-1.82441	-1.53061	-1.19851
SPAC1782.10c	nhp2	box H/ACA snoRNP complex subunit Nhp2		-1.05058	-1.51501	-1.3965	-1.2606	-1.3677	-1.50831
SPBC13G1.09	enp1	bystin family U3 and U14 snoRNA associated protein Enp1		-1.24268	-1.51334	-1.64338	-1.73659	-1.84326	-1.76451
SPAC8F11.04		U3 snoRNP-associated protein Cic1/Utp30 family		-1.20949	-1.50717	-1.33262	-1.30662	-1.39565	-1.4753
SPBC8D2.10c	rmt3	type I ribosomal protein arginine N-methyltransferase Rmt3			-1.50513	-1.39813	-1.28395	-1.41985	-1.39997
SPBC25H2.15	trs401	SSU-rRNA maturation protein Tsr4 homolog 1 Tsr401		-1.36079	-1.49886	-1.53724	-1.71353	-1.75448	-1.69446
SPBC31E1.06	bms1	GTP binding protein Bms1		-1.06923	-1.48461	-1.5669	-1.75797	-1.71186	-1.54046
SPCC306.07c		U3 snoRNP-associated protein Cic1/Utp30 family		-1.59101	-1.4821	-1.12112
SPAC26A3.15c	nsp1	nucleoporin Nsp1		-1.0047	-1.4769	-1.72011	-2.06575	-2.05688	-2.06403
SPBC25B2.05	mis3	rRNA processing protein Mis3		-1.19587	-1.47108	-1.30219	-1.29163	-1.3712	-1.3539
SPAC23H4.15	tsr1	ribosome biogenesis protein Tsr1		-1.09684	-1.45262	-1.37937	-1.51857	-1.4911	-1.43722
SPAC57A7.06	utp14	U3 snoRNP protein Utp14		-1.3297	-1.45096	-1.40309	-1.34294	-1.25156	-1.12964
SPBC14F5.06	rli1	iron-sulfur ATPase involved in ribosome biogenesis and translation Rli1		-1.01947	-1.4431	-1.65578	-1.92233	-1.98911	-1.95001
SPBC1A4.07c	sof1	U3 snoRNP-associated protein Sof1		-1.13318	-1.43983	-1.3897	-1.35619	-1.38837	-1.36144
SPBC543.06c	dbp8	ATP-dependent RNA helicase Dbp8		-1.33513	-1.43454	-1.23514	-1.09112	-1.22676	-1.22237
SPBC4F6.14	nop4	RNA-binding protein Nop4		-1.03541	-1.42301	-1.31784	-1.41253	-1.44464	-1.35152
SPAC8C9.10c	rrp14	ribosome biogenesis protein Rrp14		-1.49654	-1.40949	-1.05631
SPBC19F5.02c	utp4	U3 snoRNP-associated WD repeat protein Utp4			-1.37499	-1.42592	-1.53566	-1.59104	-1.61003
SPBP8B7.20c	nop2	rRNA (cytosine-C5-)-methyltransferase activity Nop2		-1.11407	-1.36751	-1.22986	-1.33502	-1.33992	-1.31754
SPBC17A3.06		phosphoprotein phosphatase			-1.34907	-1.44402	-1.54756	-1.32196	-1.17772
SPCC1739.07	cti1	exosome C1D family subunit Cti1		-1.27265	-1.33858	-1.23093	-1.15426	-1.10865	-1.16
SPBC16C6.12c	las1	Las1 pre-rRNA processing protein		-1.26294	-1.3282	-1.18203	-1.20548	-1.17872	-1.08484
SPAC1952.02	tma23	ribosome biogenesis protein Tma23			-1.32177	-1.14243	-1.09136	-1.20289	-1.25248
SPAC1F7.02c	has1	ATP-dependent RNA helicase Has1			-1.31609	-1.4894	-1.87527	-1.88539	-1.9136
SPCC1840.10	lsm8	Lsm2-8 complex Lsm8 (predicted)		-1.10061	-1.31564	-1.78283	-2.02421	-2.0856	-1.88049
SPAC222.06	mak16	nuclear HMG-like acidic protein Mak16		-1.31738	-1.29767	-1.05299
SPAC2E1P5.05	rrp9	U3 snoRNP-associated protein Rrp9		-1.0965	-1.28615	-1.3186	-1.39226	-1.34564	-1.37461
SPCC285.03	dbp6	ATP-dependent RNA helicase Dbp6			-1.23123	-1.53798	-1.88449	-1.97452	-2.06512
SPAC589.03c	noc12	CCAAT-binding factor, Noc1 related			-1.22945	-1.10327
SPBC19F5.05c	ppp1	pescadillo-family BRCT domain protein Ppp1			-1.22531	-1.0671	-1.10047	-1.18489	-1.27369
SPBC1734.01c	esf1	pre-rRNA processing protein Esf1			-1.16456	-1.14046	-1.15551	-1.04168
SPAC1486.05	nup189	nucleoporin Nup98 and Nup96			-1.1583	-1.35064	-1.58518	-1.62433	-1.60055
SPAC1093.05		ATP-dependent RNA helicase Hca4			-1.14456	-1.22448	-1.43906	-1.57979	-1.59963
SPBC106.14c	sda1	SDA1 family protein (predicted)			-1.12388		-1.11364	-1.2933	-1.2787
SPAC1B3.13	nan1	U3 snoRNP-associated protein Nan1			-1.0955	-1.25043	-1.46471	-1.46466	-1.4283
SPCC320.11c	nip7	RNA-binding ribosome biogenesis protein Nip7			-1.08347			-1.06	-1.09926
SPAC17H9.05	ebp2	rRNA processing protein Ebp2			-1.08043		-1.02434	-1.1228	-1.1793
SPAC2G11.02	urb2	ribosome biogenesis protein Urb2			-1.05754	-1.28613	-1.47949	-1.44532	-1.51415
SPCC1183.07	rrp5	U3 snoRNP-associated protein Rrp5			-1.05242		-1.09859	-1.15618	-1.12716
SPCC1672.07	utp21	U3 snoRNP-associated protein Utp21			-1.04864	-1.03974	-1.15402	-1.05407	-1.00793
SPBC947.07	rrp1402	ribosome biogenesis protein Rrp14			-1.03113	-1.0167			-1.0671
SPBC16E9.10c	rix7	ribosome assembly ATPase Rix7		-1.30876	-1.01716
SPAC22A12.12c	rrp40	exosome subunit Rrp40			-1.0168	-1.15582	-1.33862	-1.40314	-1.48071
SPBC2D10.10c	fib1	fibrillarin, rRNA methyltransferase			-1.0017			-1.18333	-1.34661
SPBC16H5.10c	prp43	ATP-dependent RNA helicase Prp43				-1.1738	-1.7907	-1.76356	-1.74542
SPAC140.02	gar2	nucleolar protein required for rRNA processing				-1.01583	-1.20148	-1.54876	-1.63725
SPAC19E9.01c	nup40	nucleoporin Nup40				-1.17041	-1.522	-1.55132	-1.49576
SPAC23G3.06	nop58	U3 snoRNP protein Nop58					-1.33745	-1.40495	-1.47991
SPAC26A3.12c	dhp1	5'-3' exoribonuclease Dhp1					-1.21828	-1.31201	-1.3208
SPBC646.10c	nop56	U3 snoRNP protein Nop56					-1.05739	-1.12612	-1.256
SPAC323.08	rmp1	RNase MRP subunit Rmp1				-1.24499	-1.48081	-1.43001	-1.25475
SPAC890.06	nup155	nucleoporin, WD repeat Nup155					-1.09383	-1.17344	-1.19457
SPBC713.04c	pwp2	U3 snoRNP-associated protein Utp1					-1.18674	-1.12291	-1.19434
SPBC16H5.08c		ribosome biogenesis ATPase, Arb family ABCF2-like					-1.02792	-1.10697	-1.19123
SPBC1711.16	pwp1	WD repeat protein Pwp1						-1.05213	-1.18627
SPBC887.03c	noc3	Noc2p-Noc3p complex subunit Noc3				-1.01493	-1.21418	-1.22649	-1.1648
SPAC18B11.02c	pus9	tRNA pseudouridine synthase Pus9					-1.06747	-1.11206	-1.14387
SPAPB1A10.06c		ATP-dependent RNA helicase Dhr1				-1.08345	-1.22128	-1.2333	-1.11901
SPBC4F6.13c	erb1	WD repeat/BOP1NT protein Erb1					-1.09334	-1.0783	-1.04118
SPAC25B8.16	pop100	RNase P and RNase MRP subunit Pop100					-1.04747	-1.13043	-1.03297
SPAC6F12.16c	mtr4	TRAMP complex ATP-dependent RNA helicase subunit Mtr4						-1.08041	-1.02736
SPAC1805.17	crm1	karyopherin/importin beta family nuclear export signal receptor Crm1					-1.1505	-1.01579
SPAC20G8.09c	nat10	rRNA/tRNA cytidine N-acetyltransferase					-1.01672	-1.0778

## Sheet: translation factors
Systematic ID	Common Name	Product	pho7_0HR_by_WT_0HR	pho7_4HR_by_WT_0HR	pho7_8HR_by_WT_0HR	pho7_12HR_by_WT_0HR	pho7_24HR_by_WT_0HR	pho7_36HR_by_WT_0HR	pho7_48HR_by_WT_0HR
SPBC16C6.05	tma22	translation machinery associated protein ortholog Tma22	-1.81658	-2.58505	-2.80646	-2.71641	-2.6442	-2.6979	-2.68934
SPBC17G9.09	tif213	translation initiation factor eIF2 gamma subunit		-1.1269	-1.86063	-1.97883	-2.06907	-2.3099	-2.61453
SPAC2F7.05c	tif5	translation initiation factor eIF5, Tif5		-1.84958	-2.14248	-2.14882	-2.14614	-2.18602	-2.26459
SPBC25H2.07	tif11	translation initiation factor eIF1A		-1.42255	-2.01282	-1.91455	-1.95528	-2.12723	-2.29806
SPCP1E11.11	puf6	pumilio family RNA-binding protein Puf6		-1.34276	-1.81048	-1.78768	-1.92048	-1.94633	-1.9399
SPAC22H10.09	cbp8	cytochrome b translation regulator Cbp8		-1.05628	-1.28843	-1.46712	-1.73265	-1.9203	-2.00608
SPCC1795.11	sum3	translation initiation RNA helicase Sum3		-1.31866	-2.10746	-2.23154	-2.00579	-1.77283	-1.72779
SPAC20G4.03c	hri1	eIF2 alpha kinase Hri1		-1.21025	-1.24347	-1.50495	-1.75497	-1.75584	-1.37744
SPAC56F8.03	tif52	translation initiation factor eIF5B Tif52				-1.18687	-1.51321	-1.51438	-1.42824
SPBC4B4.04	eif21	translation initiation factor eIF2A			-1.06249	-1.21721	-1.41247	-1.50095	-1.55075
SPBC17D11.05	tif32	translation initiation factor eIF3a				-1.18705	-1.41329	-1.49574	-1.56578
SPAC32A11.04c	tif212	translation initiation factor eIF2 beta subunit			-1.35335	-1.2662	-1.26405	-1.39045	-1.51622
SPAC3G9.09c	tif211	translation initiation factor eIF2 alpha subunit			-1.09876	-1.15252	-1.21454	-1.33555	-1.40608
SPBC18H10.03	tif35	translation initiation factor eIF3g				-1.08614	-1.25313	-1.24943	-1.35135
SPAC1006.07	tif1	translation initiation factor eIF4A tif1			-1.1859	-1.19112	-1.25118	-1.24361	-1.28815
SPAC1751.03	tif313	translation initiation factor eIF3m			-1.12325	-1.06425	-1.10951	-1.21574	-1.31891
SPCC338.11c	efm2	elongation factor EF2/EF3 methyltransferase lysine methyltransferase Efm2		-1.07556	-1.11599			-1.20533	-1.23498
SPAC637.07	moe1	translation initiation factor eIF3d Moe1				-1.01432	-1.18591	-1.19515	-1.27588
SPAC23C4.06c	efm6	elongation factor EF-1 alpha (eEF1A) lysine 390 methylase Efm6		-1.41929	-1.16342		-1.04148	-1.17007	-1.27268
SPAC6B12.15	cpc2	ribosome-associated signalling scaffold			-1.64496	-1.32514	-1.03791	-1.1557	-1.35437
SPAC3A12.13c	hcr1	translation initiation factor eIF3j (p35)						-1.12756	-1.26087
SPAC25G10.08		translation initiation factor eIF3b (p84)						-1.07837	-1.19043
SPAC8C9.15c	tif225	translation initiation factor eIF2B epsilon subunit						-1.05843	-1.10062
SPBC800.09	sum2	translation initiation inhibitor						-1.0211	-1.14617

## Sheet: 40S_ribosomal_protein
Systematic ID	Common Name	Product	pho7_0HR_by_WT_0HR	pho7_4HR_by_WT_0HR	pho7_8HR_by_WT_0HR	pho7_12HR_by_WT_0HR	pho7_24HR_by_WT_0HR	pho7_36HR_by_WT_0HR	pho7_48HR_by_WT_0HR
SPBC18H10.13	rps1402	40S ribosomal protein S14		-1.25214	-2.30288	-1.30107
SPAC1071.07c	rps1502	40S ribosomal protein S15		-1.09145	-2.03736	-1.15076
SPBP22H7.08	rps1002	40S ribosomal protein S10		-1.09907	-2.03381
SPAC22A12.04c	rps2201	40S ribosomal protein S15a		-1.09241	-1.899	-1.23616
SPAC806.03c	rps2601	40S ribosomal protein S26		-1.14178	-1.88594
SPAC13G6.02c	rps101	40S ribosomal protein S3a			-1.83342	-1.32706			-1.14522
SPAC31G5.03	rps1101	40S ribosomal protein S11		-1.05836	-1.78588	-1.03816
SPCC576.08c	rps2	40S ribosomal protein S2			-1.76028	-1.14292
SPBC3D6.15	rps2501	40S ribosomal protein S25		-1.0866	-1.75647	-1.0057
SPBC685.06	rps001	40S ribosomal protein S0A (p40)			-1.71626	-1.13196
SPCC962.04	rps1201	40S ribosomal protein S12			-1.69057	-1.10418
SPAC6B12.15	cpc2	RACK1 ortholog Cpc2			-1.64496	-1.32514	-1.03791	-1.1557	-1.35437
SPAC31G5.17c	rps1001	40S ribosomal protein S10			-1.63321	-1.05022
SPBC29A3.12	rps902	40S ribosomal protein S9			-1.50262	-1.02051
SPAC328.10c	rps502	40S ribosomal protein S5		-1.01055	-1.47758

## Sheet: 60S_ribosomal_protein
Systematic ID	Common Name	Product	pho7_0HR_by_WT_0HR	pho7_4HR_by_WT_0HR	pho7_8HR_by_WT_0HR	pho7_12HR_by_WT_0HR	pho7_24HR_by_WT_0HR	pho7_36HR_by_WT_0HR	pho7_48HR_by_WT_0HR
SPAC1071.08	rpp203	60S acidic ribosomal protein A2		-1.65569	-2.931	-1.67552		-1.1927	-1.16745
SPAC644.15	rpp101	60S acidic ribosomal protein A1		-1.46095	-2.33991	-1.32629
SPCC1223.05c	rpl3702	60S ribosomal protein L37		-1.55513	-2.27619	-1.51307		-1.13728	-1.3464
SPCC31H12.04c	rpl1202	60S ribosomal protein L12.1/L12A		-1.56423	-2.25614	-1.29791
SPAP7G5.05	rpl1002	60S ribosomal protein L10		-1.1687	-2.17367	-1.55023		-1.06673	-1.19574
SPAC1783.08c	rpl1502	60S ribosomal protein L15b		-1.26508	-1.99119	-1.04511
SPCC16C4.13c	rpl1201	60S ribosomal protein L12.1/L12A		-1.51382	-1.98618	-1.40895
SPAC17A5.03	rpl301	60S ribosomal protein L3		-1.10127	-1.96664	-1.31059			-1.07821
SPBC2G2.05	rpl1603	60S ribosomal protein L13/L16		-1.82653	-1.96462	-1.49266		-1.01413	-1.12933
SPBC4F6.04	rpl2502	60S ribosomal protein L25		-1.24852	-1.94783	-1.10299
SPBC11C11.09c	rpl502	60S ribosomal protein L5		-1.16643	-1.92148	-1.28458
SPAC3H5.07	rpl702	60S ribosomal protein L7b		-1.2953	-1.91914
SPCP31B10.08c	rpl35a	60S ribosomal protein L35a		-1.13358	-1.90091	-1.11945
SPCC74.05	rpl2702	60S ribosomal protein L27		-1.18564	-1.88137	-1.03327
SPBC3B9.13c	rpp102	60S acidic ribosomal protein A3		-1.05224	-1.87687	-1.16877
SPAC3A12.10	rpl2001	60S ribosomal protein L20a		-1.04021	-1.87512	-1.2262
SPAC1F7.13c	rpl801	60S ribosomal protein L8			-1.81704	-1.19436			-1.03288
SPBC685.07c	rpl2701	60S ribosomal protein L27			-1.81099	-1.17109
SPAC30D11.12	rpl3802	60S ribosomal protein L38		-1.05713	-1.79668
SPAC9G1.03c	rpl3001	60S ribosomal protein L30			-1.74669	-1.12389
SPAC3F10.18c	rpl4102	60S ribosomal protein L41		-1.22878	-1.73869	-1.05999
SPAC3H5.10	rpl3202	60S ribosomal protein L32			-1.73106	-1.02043
SPBC800.04c	rpl4301	60S ribosomal protein L37a			-1.65903	-1.06188
SPAC11E3.15	rpl22	60S ribosomal protein L22			-1.61594	-1.07477
SPCC364.03	rpl1702	60S ribosomal protein L17			-1.5991	-1.03459
SPBC16C6.11	rpl3201	60S ribosomal protein L32		-1.05257	-1.59155
SPCC1183.08c	rpl101	60S ribosomal protein L10a			-1.58205	-1.07619
SPCC1322.15	rpl3402	60S ribosomal protein L34		-1.22148	-1.58027	-1.23984	-1.01942	-1.19937	-1.28816
SPBC30D10.18c	rpl102	60S ribosomal protein L10a		-1.04762	-1.01966

## Sheet: mitochondrial ribosome proteins
Systematic ID	Common Name	Product	pho7_0HR_by_WT_0HR	pho7_4HR_by_WT_0HR	pho7_8HR_by_WT_0HR	pho7_12HR_by_WT_0HR	pho7_24HR_by_WT_0HR	pho7_36HR_by_WT_0HR	pho7_48HR_by_WT_0HR
SPAC3A12.19		mitochondrial ribosomal protein subunit L27	-1.14864	-1.44166	-1.87624	-2.20119	-2.66738	-2.75658	-2.55488
SPCC1393.11	mrpl20	mitochondrial ribosomal protein subunit L20, Mrpl20			-1.18104	-1.79344	-2.09624	-2.15946	-1.98365
SPBC4F6.08c	mrpl39	mitochondrial ribosomal protein subunit L39	-1.11803	-1.66654	-1.74591	-1.56784	-1.50781	-1.6244	-1.5756
SPCC4B3.09c	mrpl12	mitochondrial ribosomal protein subunit L12			-1.00663	-1.05803	-1.31819	-1.51244	-1.52055
SPBC16A3.14		superoxide dismutase, mitochondrial ribosomal protein subunit			-1.18488	-1.21241	-1.24205	-1.25963	-1.24044
SPAC23A1.18c	mrp51	mitochondrial ribosomal protein subunit L51-b				-1.07249	-1.25157	-1.2263	-1.23942
SPBC19F8.05	mrps26	mitochondrial ribosomal protein subunit S26					-1.1767	-1.19825	-1.2019
SPAC1420.04c	cox1101	cytochrome c oxidase assembly protein Cox1101/ mitochondrial ribosomal protein Rsm22 fusion protein					-1.07423	-1.1911	-1.13234
SPAC29A4.03c	mrps9	mitochondrial ribosomal protein subunit Mrps9					-1.08669	-1.16612	-1.27909
SPAC343.08c	mrp17	mitochondrial ribosomal protein subunit Mrp17		-1.10026	-1.24554	-1.22196	-1.11179	-1.12634	-1.09801
SPBC13G1.01c	nam9	mitochondrial ribosomal protein subunit S4						-1.11805	-1.22844
SPAC12G12.08	mrpl1602	mitochondrial ribosomal protein subunit L16					-1.01956	-1.11486	-1.11912
SPBC14C8.16c	bot1	mitochondrial ribosomal protein subunit S35					-1.05424	-1.10257	-1.25354
SPAC1486.07c	mrpl19	mitochondrial ribosomal protein subunit L19						-1.05129	-1.10051
SPBC21C3.04c	mrx14	mitochondrial ribosomal protein subunit L34, Mrx14					-1.02874	-1.04308
SPBC409.14c	mrps17	mitochondrial ribosomal protein subunit S17						-1.00821	-1.05932
SPAC4G9.17c	mrp5	mitochondrial ribosomal protein subunit S5			-1.27269	-1.15329

## Sheet: RNA_polymerase_I_complex
Systematic ID	Common Name	Product	pho7_0HR_by_WT_0HR	pho7_4HR_by_WT_0HR	pho7_8HR_by_WT_0HR	pho7_12HR_by_WT_0HR	pho7_24HR_by_WT_0HR	pho7_36HR_by_WT_0HR	pho7_48HR_by_WT_0HR
SPCC285.17	spp27	RNA polymerase I upstream activation factor complex subunit Spp27		-1.07246	-1.35608	-1.55349	-1.86546	-1.9114	-1.95369
SPAC2F3.03c	rpa49	DNA-directed RNA polymerase I complex subunit Rpa49			-1.14218	-1.16326	-1.44138	-1.51322	-1.45272
SPBC11G11.05	rpa34	DNA-directed RNA polymerase I complex subunit Rpa34						-1.02754	-1.07868
SPBC14C8.12	rpb8	DNA-directed RNA polymerase I, II and III subunit Rpb8		-1.32199	-1.48498	-1.28421	-1.20613	-1.38574	-1.5308
SPBC19C2.03	rpc10	DNA-directed RNA polymerase I, II and III subunit Rpc10		-1.38586	-1.13677
SPBC4C3.05c	nuc1	DNA-directed RNA polymerase I complex large subunit Nuc1			-1.07892	-1.15465	-1.40925	-1.49401	-1.4163
SPBP23A10.07	rpa2	DNA-directed RNA polymerase I complex subunit Rpa2				-1.01723	-1.34847	-1.39517	-1.28097
SPBC336.09c	rrn7	RNA polymerase I general transcription initiation factor subunit Rrn7			-1.30214	-1.06644
SPAC22E12.08	rrn10	RNA polymerase I upstream activation factor complex subunit Rrn10					1.14361	1.23187	1.19133

## Sheet: RNA_polymerase_III_complex
Systematic ID	Common Name	Product	pho7_0HR_by_WT_0HR	pho7_4HR_by_WT_0HR	pho7_8HR_by_WT_0HR	pho7_12HR_by_WT_0HR	pho7_24HR_by_WT_0HR	pho7_36HR_by_WT_0HR	pho7_48HR_by_WT_0HR
SPBC14C8.12	rpb8	DNA-directed RNA polymerase I, II and III subunit Rpb8		-1.32199	-1.48498	-1.28421	-1.20613	-1.38574	-1.5308
SPBC651.08c	rpc1	DNA-directed RNA polymerase III complex large subunit Rpc1			-1.18059	-1.26523	-1.38341	-1.24247	-1.13424
SPBC19C2.03	rpc10	DNA-directed RNA polymerase I, II and III subunit Rpc10		-1.38586	-1.13677
SPAC31G5.12c	maf1	repressor of RNA polymerase III Maf1		1.50689	2.09134	1.84563	1.47196	1.40051	1.40688
SPBC13E7.10c	brf1	transcription factor TFIIIB complex subunit Brf1	2.59237	3.21551	3.76575	3.93796	4.10698	4.17505	4.19517
SPCC330.13	rpc37	DNA-directed RNA polymerase III complex subunit Rpc37					1.39546	1.31514	1.27353

## Sheet: tRNA_processing
Systematic ID	Common Name	Product	pho7_0HR_by_WT_0HR	pho7_4HR_by_WT_0HR	pho7_8HR_by_WT_0HR	pho7_12HR_by_WT_0HR	pho7_24HR_by_WT_0HR	pho7_36HR_by_WT_0HR	pho7_48HR_by_WT_0HR
SPAC343.15	tit1	tRNA isopentenyltransferase Tit1	-1.53817	-1.75035	-2.02314	-1.91463	-2.07143	-2.03842	-1.98428
SPBC1306.02	rtt10	WD repeat protein, human WDR6 family, involved in endocytic recycling		-1.42941	-1.83606	-1.92598	-1.97617	-1.96064	-1.77216
SPAC10F6.04	ats1	RCC domain protein Ats1	-1.73618	-1.89681	-1.81282	-1.85748	-1.86217	-1.8397	-1.84788
SPAC4G8.07c	trm2	tRNA (m5U54) methyltransferase Trm2			-1.40905	-1.6654	-1.81408	-1.74537	-1.58211
SPAC17G8.01c	trl1	tRNA ligase Trl1			-1.20014	-1.3936	-1.577	-1.51113	-1.44654
SPAC323.08	rmp1	RNase MRP subunit Rmp1				-1.24499	-1.48081	-1.43001	-1.25475
SPAP27G11.04c	tad3	tRNA specific adenosine deaminase subunit Tad3			-1.01122	-1.25695	-1.47167	-1.45767	-1.55499
SPAC6B12.09	trm10	tRNA m(1)G methyltransferase Trm10		-1.0191	-1.30298	-1.15454	-1.39768	-1.46077	-1.30369
SPBC3H7.10	elp6	elongator complex subunit Elp6			-1.11561	-1.15937	-1.22125	-1.27537	-1.24333
SPAC12B10.08c	til1	mitochondrial tRNA(Ile)-lysidine synthetase Til1					-1.19484	-1.28716	-1.14502
SPBC800.08	gcd10	tRNA (m1A) methyltransferase Gcd10		-1.32506	-1.44984	-1.26522	-1.18748	-1.30751	-1.32249
SPCC645.10	cca2	ATP(CTP) tRNA nucleotidyltransferase Cca2		-1.23101	-1.13531	-1.02947	-1.17216	-1.17985	-1.09319
SPCC1494.07	trm72	tRNA 2'-O-methylase subunit Trm72			-1.1048	-1.08423	-1.14167	-1.1648	-1.16208
SPCC126.03	pus1	TruA family tRNA/ U2 snRNA pseudouridine synthase Lsp1			-1.19159	-1.0687	-1.11564	-1.09999	-1.11761
SPAC4G8.06c	trm12	tRNA methyltransferase Trm12		-1.22558	-1.33205	-1.19003	-1.11218	-1.09912	-1.07968
SPBC3H7.11	trm141	serine tRNA C32 methyl transferase Trm141		-1.21414	-1.30892	-1.18124	-1.0717	-1.14493	-1.18529
SPAC18B11.02c	pus9	tRNA pseudouridine synthase Pus9					-1.06747	-1.11206	-1.14387
SPCC895.06	elp2	elongator complex WD repeat protein Elp2		-1.01717	-1.11954	-1.06739	-1.06423	-1.02591
SPAC23C4.17	trm402	tRNA (cytosine-5-)-methyltransferase			-1.26494	-1.15755	-1.05726	-1.09664	-1.05532
SPAC25B8.16	pop100	RNase P and RNase MRP subunit Pop100					-1.04747	-1.13043	-1.03297
SPAC20G8.09c	nat10	rRNA/tRNA cytidine N-acetyltransferase					-1.01672	-1.0778
SPAC4H3.13	pcc1	EKC/KEOPS complex subunit Pcc1	-1.32169	-1.7171	-1.49614	-1.18669
SPAC8F11.02c	dph3	diphthamide biosynthesis protein Dph3		-1.46611	-1.23483
SPBC21D10.11c	nfs1	mitochondrial [2Fe-2S] cluster asssembly and tRNA modification cysteine desulfurase Nfs1		-1.19388	-1.20845	-1.15295
SPBC3D6.03c	trz2	mitochondrial 3'-tRNA processing endonuclease tRNAse Z, Trz2		-1.18562	-1.58533	-1.04856
SPBC887.11	pus2	tRNA pseudouridine synthase Pus2		-1.40198	-1.34845

## Sheet: autophagy
Systematic ID	Common Name	Product	pho7_0HR_by_WT_0HR	pho7_4HR_by_WT_0HR	pho7_8HR_by_WT_0HR	pho7_12HR_by_WT_0HR	pho7_24HR_by_WT_0HR	pho7_36HR_by_WT_0HR	pho7_48HR_by_WT_0HR
SPAC1783.06c	atg12	autophagy associated ubiquitin-like protein modifier Atg12		1.58511	2.43672	2.81366	3.09804	3.20555	3.28311
SPAC4A8.04	isp6	vacuolar serine protease Isp6	1.69846	2.93706	3.0876	2.89076	2.49179	2.46569	2.40119
SPAC227.04	atg10	Atg12 conjugating enzyme Atg10	1.14248	1.85304	2.14725	2.28151	2.27896	2.31417	2.22788
SPAC589.07c	atg1801	autophagy associated WD repeat protein Atg18a		1.00115	1.52176	1.65402	1.87877	1.91595	1.94166
SPAC13G6.05c	trs33	TRAPP complex subunit Trs33		1.30321	1.52713	1.71159	1.94489	1.8643	1.78785
SPCC63.08c	atg1	autophagy serine/threonine protein kinase Atg1		1.60059	2.04086	1.98194	1.78122	1.73553	1.76038
SPBC6B1.05c	atg7	E1 Atg8 and Atg12 E1 activating enzyme Atg7			1.10695	1.27988	1.58941	1.61935	1.65806
SPBC3B9.12	trs23	TRAPP complex subunit Trs23				1.06999	1.44414	1.55341	1.54924
SPCC16A11.08	atg20	autophagy associated PX/BAR domain sorting nexin Atg20			1.61924	1.56154	1.58551	1.48686	1.52661
SPAC823.16c	atg1802	autophagy associated WD repeat protein Atg18b					1.34973	1.24043	1.2757
SPAC25H1.03	atg101	autophagy associated HORMA domain protein Atg101						1.1197	1.24055
SPBC1703.10	ypt1	GTPase Ypt1			1.07632	1.22216	1.27473	1.25472	1.19932
SPAC4F10.07c	atg13	autophagy associated protein kinase regulatory subunit Atg13			1.02136		1.0219	1.09638	1.13359
SPBC4B4.10c	atg5	autophagy associated protein Atg5					1.0963	1.08124	1.11917
SPBP8B7.24c	atg8	autophagy associated protein Atg8			1.12948	1.20936	1.33439	1.24228	1.11815
SPBP35G2.11c	nbr1	cargo receptor for selective autophagy pathway		1.13086	1.5272	1.42658	1.24275	1.08399	1.11465
SPAC25A8.02	atg14	autophagy associated protein Atg14			1.16267	1.20686	1.0381	1.0568	1.05203

## Sheet: phosphate_dynamics
Systematic ID	Common Name	Product	pho7_0HR_by_WT_0HR	pho7_4HR_by_WT_0HR	pho7_8HR_by_WT_0HR	pho7_12HR_by_WT_0HR	pho7_24HR_by_WT_0HR	pho7_36HR_by_WT_0HR	pho7_48HR_by_WT_0HR
SPBPB2B2.06c		extracellular 5'-nucleotidase, human NT5E family		6.94222	10.7517	11.1405	10.4148	9.54746	8.37212
SPAC1039.02		extracellular 5'-nucleotidase, human NT5E family	4.08239	7.2018	8.02327	7.66531	6.51866	6.24657	5.98374
SPCC645.02	gep4	phosphatidylglycerol phosphate phosphatase Gep4	3.01404	3.81121	4.22996	4.60704	4.83749	4.86879	4.90161
SPBP4G3.02	pho1	acid phosphatase Pho1	-1.8063	2.07392	3.94386	4.25322	4.08035	4.36207	4.521
SPBC8E4.01c	pho84	inorganic phosphate transmembrane transporter	-1.52753	2.94579	3.703	3.76952	3.79728	4.09087	4.20355
SPBC1683.01	pho841	inorganic phosphate transmembrane transporter	1.04261	1.77154	2.76036	2.80536	2.92418	3.41459	3.69482
SPAC17G6.03		extracellular 5'-nucleotidase, human NT5E family	1.52765	3.47068	3.61455	3.52862	3.33593	3.39436	3.47877
SPBC1271.09	tgp1	plasma membrane glycerophosphodiester transmembrane transporter	-1.43383	2.87805	3.58216	3.28376	2.87751	3.22406	3.32609
SPAC24B11.05		pyrimidine 5'-nucleotidase	2.39734	4.46958	4.32405	3.70226	3.10752	3.22033	3.21217
SPAC25B8.12c		HAD superfamily hydrolase	1.57713	2.17882	2.93856	3.02767	2.88893	2.89596	2.89539
SPAC4C5.01		pseudouridine-5'-phosphatase	1.06011	1.25507	1.98486	2.65345	3.16916	2.93224	2.67098
SPCC1020.07		pseudouridine-5'-phosphatase		1.31182	1.76848	2.09754	2.65057	2.65563	2.64561
SPBC21B10.04c	nrf1	vacuolar transporter chaperone (VTC) complex, GTPase regulator subunit Nrf1	1.10395	2.50273	2.80302	2.54212	2.33451	2.39702	2.38157
SPBC14F5.13c	pho8	vacuolar membrane alkaline phosphatase		1.99681	2.54335	2.51629	2.25668	2.28636	2.20846
SPBC17A3.03c		phosphoprotein phosphatase		1.74572	2.08369	2.16071	2.16939	2.18426	2.14121
SPAC7D4.05		HAD superfamily hydrolase		1.48455	1.71824	1.92174	2.12938	2.16924	2.13249
SPCC1322.14c	vtc4	vacuolar transporter chaperone (VTC) complex subunit		1.67355	2.31122	2.36208	2.12011	2.16364	2.123
SPCC1393.13	duf89	metal-dependent phosphatase	1.32795	1.9784	1.87971	1.62976	1.58991	1.67691	1.77613
SPAC823.14	ptf1	Mst2 histone acetytransferase acytyltransferase complex, predicted phosphoric monoester hydrolase Ptf1		1.36832	1.58961	1.84672	2.1123	1.93765	1.73508
SPAC3A12.02		mitochondrial inorganic diphosphatase			1.20681	1.49826	1.64477	1.46259	1.38868
SPBC725.05c	npp1	nucleotide pyrophosphatase Npp1		1.58488	1.9913	1.67063	1.24452	1.39279	1.36846
SPBP35G2.12	ysa1	ADP-ribose diphosphatase, NudF subfamily Ysa1		1.51664	1.82519	1.73188	1.36831	1.33744	1.29692
SPCC830.10	ham1	nucleoside triphosphatase Ham1			1.04529	1.26696	1.47667	1.35821	1.29669
SPACUNK4.15		2',3'-cyclic-nucleotide 3'-phosphodiesterase	1.16588	1.74722	2.09102	1.84195	1.25569	1.21083	1.22685
SPCC1672.06c	asp1	inositol hexakisphosphate kinase/inositol pyrophosphate synthase		1.32788	1.4084	1.25715	1.14319	1.17266	1.2218
SPBC21H7.03c		multiple inositol polyphosphate phosphatase		1.63866	2.02045	1.77547	1.2711	1.17702	1.19153
SPAC14C4.11	vtc2	vacuolar transporter chaperone (VTC) complex polyphosphate synthetase subunit Vtc2/3		1.2471	1.48069	1.23557	1.00823	1.08469	1.11786
SPAC6G9.05	pcd1	coenzyme A diphosphatase			1.00001		1.01619	1.07759	1.07979
SPBC15D4.15	pho2	4-phosphoerythronate phosphastase/2-phosphoglycolate phophatase, involved in detoxification of glycolytic by-products		1.07603	1.24007	1.36343	1.34871	1.20136	1.05597
SPAC806.04c	duf8901	metal-dependent phosphatase			1.0022	1.07248	1.16018	1.10447
SPBC1703.13c		mitochondrial inorganic phosphate transmembrane transporter				1.14556	1.11539	1.0852
SPBC30D10.03c	isn1	IMP 5'-nucleotidase Isn1		1.04739	1.07911
SPBC4.06		acid phosphatase Fmp10		1.23316	1.36292	1.1193
SPBC713.07c		vacuolar polyphosphatase			1.31483	1.15254

[truncated: 2 more sheets: transcription_factor_UP, transcription_factor_DOWN]
