# Supplementary material for: Factors governing the transcriptome changes and chronological lifespan of fission yeast during phosphate starvation
Source: J Biol Chem. 2024 Feb 2;300(3):105718. doi: 10.1016/j.jbc.2024.105718 (PMC10910108; doi:10.1016/j.jbc.2024.105718)
Supplement: Table S1 [file mmc6.xlsx]

## Sheet: coding_gene_filter_2cons_timePt
Systematic ID	Gene name	Product	2HR/0HR	4HR/0HR	8HR/0HR			UP regulated in ePMGT–PO4 (PO4 starvation)	UP regulated in pho7∆ (grown in YES)
SPAC1F8.03c	str3	plasma membrane heme transmembrane transporter Str3	6.49897	6.44407	6.26041	iron regulon		YES
SPBC359.02	alr2	alanine racemase Alr2	4.29986	5.62279	5.66896		transmembrane transporters
SPAC1002.19	urg1	GTP cyclohydrolase II Urg1	5.53304	4.59651	5.06986			YES	YES
SPBC1683.09c	frp1	plasma membrane ferric-chelate reductase Frp1	3.40938	4.44122	4.49274
SPAC1F7.08	fio1	plasma membrane iron transport multicopper oxidase Fio1	3.8217	4.30578	4.21449			YES
SPAC1002.17c	urg2	uracil phosphoribosyltransferase	4.81301	3.75656	4.1865			YES
SPAPJ695.02		Schizosaccharomyces pombe specific protein	2.45042	2.56678	4.17847
SPAC1F7.07c	fip1	plasma membrane iron transmembrane transporter Fip1	3.66909	4.12665	4.09721			YES
SPBP26C9.02c	car1	arginase Car1	2.75436	3.5764	3.79854			YES
SPBC4F6.09	str1	plasma membrane siderophore-iron transmembrane transporter Str1	3.49562	3.68237	3.7285			YES	YES
SPBPB2B2.06c		extracellular 5'-nucleotidase, human NT5E family	2.79384	3.43331	3.72629			YES
SPBC16D10.06	zrt1	plasma membrane ZIP zinc transmembrane transporter Zrt1	2.69859	2.90005	3.37384			YES
SPBPB21E7.08		pseudogene	2.4437	3.15828	3.09857
SPAC1399.04c	uck2	uracil phosphoribosyltransferase Uck2	3.65146	2.8025	3.05553			YES	YES
SPAC1039.09	isp5	amino acid transmembrane transporter Isp5	4.40126	2.9471	3.04292
SPBPB21E7.04c	cmt2	O-methyltransferase, human COMT catechol homolog 2	2.19885	2.05692	2.88944
SPBC29B5.02c	isp4	plasma membrane OPT oligopeptide transmembrane transporter family Isp4	1.76729	2.29217	2.69513			YES	YES
SPBC16E9.16c	lsd90	Lsd90 protein		1.02794	2.69108			YES	YES
SPCC1020.03	mmt1	mitochondrial iron ion transmembrane transporter Mmt1	2.20955	2.36197	2.6468			YES
SPBC36.03c	mfs3	plasma membrane spermidine transmembrane transporter Mfs3	1.70333	2.62078	2.62912
SPBPB2B2.01		amino acid transmembrane transporter	2.85084	2.53412	2.44694			YES	YES
SPBC26H8.11c	the4	acyl-coenzyme A thioesterase The4	1.70328	2.30174	2.38796
SPAC1002.18	urg3	DUF1688 family fungal conserved protein, implicated in uracil or riboflavin metabolism	2.80423	2.00935	2.31907			YES	YES
SPCC794.04c		amino acid transmembrane transporter		1.9785	2.29756			YES	YES
SPBC354.12	gpd3	glyceraldehyde 3-phosphate dehydrogenase Gpd3		1.2181	2.16639			YES
SPAC13F5.07c	hpz2	zf PARP type zinc finger protein Hpz2	1.23387	1.69134	2.15867			YES	YES
SPCC794.01c	gcd1	glucose dehydrogenase Gcd1		1.44689	2.15412			YES	YES
SPBC839.06	cta3	P-type ATPase, potassium exporting Cta3	2.74032	1.80707	2.14439
SPCC1840.12	opt3	OPT oligopeptide transmembrane transporter family protein Opt3	1.36144	1.7922	2.10922			YES
SPAP7G5.06	per1	plasma membrane amino acid transmembrane transporter Per1	1.95413	2.0652	2.06643			YES	YES
SPBC1683.06c	urh1	uridine ribohydrolase Urh1	2.9259	2.06228	2.02179			YES	YES
SPCC18B5.01c	bfr1	plasma membrane brefeldin A efflux transporter Bfr1	1.71486	1.91821	1.93576			YES
SPCC1235.14	ght5	plasma membrane high-affinity glucose/fructose:proton symporter Ght5		1.92771	1.93382			YES	YES
SPCC1223.13	cbf12	DNA-binding transcription factor, CBF1/Su(H)/LAG-1 family Cbf12	1.11517	1.69227	1.89534			YES
SPAC1039.02		extracellular 5'-nucleotidase, human NT5E family	3.09594	1.85207	1.86789			YES	YES
SPCC1223.09	uro1	uricase Uro1	1.95872	1.80955	1.86246			YES	YES
SPAC17C9.16c	mfs1	plasma membrane spermidine transmembrane transporter Mfs1	1.49614	1.98233	1.81498			YES
SPBC660.05	wwm3	WW domain containing conserved fungal protein Wwm3		1.8199	1.80885			YES
SPAC869.10c	put4	plasma membrane proline transmembrane transporter Put4	2.23423	1.76294	1.79409			YES	YES
SPAPB24D3.03		agmatinase	1.38814	1.91083	1.77382
SPAC1F8.01	ght3	plasma membrane gluconate:proton symporter Ght3	1.50367	1.1712	1.73544			YES	YES
SPBPB7E8.01		Schizosaccharomyces specific protein, predicted GPI anchor		1.50651	1.64052			YES	YES
SPAC23G3.03	sib2	ornithine N5 monooxygenase		1.22535	1.63054
SPAC27D7.11c		But2 family protein, similar to cell surface molecules		1.28601	1.62506			YES
SPAP8A3.04c	hsp9	heat shock protein Hsp9	1.08947	1.08197	1.59753			YES	YES
SPBPB2B2.05		class I glutamine amidotransferase family protein	1.36324	1.90562	1.57452			YES
SPBC106.02c	srx1	sulfiredoxin	1.72234	1.37413	1.55968			YES	YES
SPBC1773.05c	tms1	hexitol dehydrogenase		1.03289	1.55459			YES
SPBC1683.08	ght4	plasma membrane hexose:proton symporter, unknown specificity Ght4		1.17753	1.5443			YES	YES
SPAC521.03		short chain dehydrogenase, human DHRS7 family	1.95651	1.49378	1.52344			YES	YES
SPCC622.12c	gdh1	NADP-specific glutamate dehydrogenase Gdh1		1.09259	1.45411
SPBC3H7.05c		mitochondrial Membrane Bound O-Acyl Transferase (MBOAT) family		1.04071	1.36142
SPBC359.05	abc3	vacuolar heme ABC transmembrane exporter Abc3	1.2243	1.23692	1.34589
SPAC1002.16c		carboxylic acid transmembrane transporter	1.57677	1.38106	1.34447			YES
SPAC25B8.13c	isp7	2-OG-Fe(II) oxygenase superfamily protein	1.69533	1.44134	1.32015			YES	YES
SPBC21C3.08c	car2	ornithine transaminase Car2		1.25167	1.30126
SPAC1399.05c	toe1	DNA-binding transcription factor, zf-fungal binuclear cluster type	1.26491	1.11523	1.27899			YES	YES
SPAC513.07		flavonol reductase/cinnamoyl-CoA reductase family		1.3441	1.25953			YES
SPAC11D3.06		MatE family transmembrane transporter		1.01024	1.24819
SPCC584.16c		Schizosaccharomyces specific protein	1.40439	1.38387	1.24516
SPBC337.16	cho1	phosphatidyl-N-dimethylethanolamine N-methyltransferase	1.0541	1.06586	1.22066
SPBC16E9.01c	php4	CCAAT-binding factor complex repressor Php4	1.29116	1.3484	1.2196
SPBC359.03c	aat1	plasma membrane amino acid transmembrane transporter Aat1	1.06685	1.30778	1.14856
SPCC794.03		amino acid transmembrane transporter	1.34644	1.21264	1.12965			YES
SPAC1783.01		methionine synthase reductase	1.07172	1.11616	1.11622
SPAC3H1.06c		transmembrane transporter	1.17638	1.1608	1.07552			YES
SPCC569.07		aromatic aminotransferase		1.03462	1.06817				YES
SPAC24C9.12c	shm1	serine hydroxymethyltransferase Shm1		1.1136	1.06809				YES
SPAPB24D3.02c		amino acid transmembrane transporter		1.05932	1.06349			YES	YES
SPBC14F5.05c	sam1	S-adenosylmethionine synthetase	1.03261	1.07059	1.01836				YES
SPAC1039.10	mmf2	mitochondrial matrix protein, YjgF family protein Mmf2	2.1958	1.36025	1.0129			YES	YES
SPAC227.13c	isu1	mitochondrial [2Fe-2S] cluster assembly protein Isu1	1.01191	1.01463					YES
SPAC977.14c		aldo/keto reductase, predicted calcium channel regulator		-1.16392	-1.04418
SPAC1142.05	ctr5	plasma membrane copper transporter complex subunit Ctr5		-1.05643	-1.28617
SPBC13A2.04c	ptr2	plasma membrane PTR family peptide transmembrane transporter Ptr2	-1.23688	-1.35566	-1.44169
SPBPB10D8.03		pseudogene transporter		-1.28006	-1.66793
SPCC1393.10	ctr4	plasma membrane copper transporter complex subunit Ctr4	-1.34007	-1.91759	-2.24244

## Sheet: NC_gene_filter_2cons_timePt
Systematic ID	Gene name	Product	2HR/0HR	4HR/0HR	8HR/0HR
SPNCRNA.577	SPBC1652.02-antisense-1	antisense RNA (predicted)	4.72435	6.36967	6.66034
SPNCRNA.935		intergenic RNA (predicted), possible alternative UTR	4.12465	5.05993	5.27748
SPNCRNA.1622		intergenic RNA (predicted)	2.79872	2.7243	3.3261
SPNCRNA.933	rpl1002-antisense-1	antisense RNA (predicted)	2.48602	3.05668	3.13245
SPNCRNA.604		intergenic RNA (predicted)	3.35808	2.99224	3.01516
SPNCRNA.1695	SPBP4G3.03-antisense-1	antisense RNA (predicted)	2.11434	2.2902	2.41608
SPNCRNA.1471	pof9-antisense-1	antisense RNA (predicted)	1.07513	1.80781	2.04436
SPNCRNA.1431		intergenic RNA (predicted)	1.21755	1.44514	1.92086
SPNCRNA.1086	SPAC1039.08-antisense-1	antisense RNA (predicted), possible alternative UTR	2.43394	1.58175	1.89382
SPNCRNA.605	SPAC1F8.04c-antisense-1	antisense RNA (predicted)	1.95951	1.85428	1.8002
SPNCRNA.650		intergenic RNA (predicted)	1.28324	2.00857	1.72162
SPNCRNA.1238	meu10-antisense-1	antisense RNA (predicted)	1.24621	1.43838	1.63643
SPNCRNA.600				1.20055	1.41572
SPNCRNA.1643	SPBC21C3.09c-antisense-1	antisense RNA (predicted)	1.04141	1.40277	1.24046
SPNCRNA.1318		antisense RNA (predicted)		1.11885	1.2161
SPNCRNA.622	sty1-antisense-1	antisense RNA (predicted)		1.12725	1.09045
SPRRNA.49		28S ribosomal RNA		-1.17652	-1.12394
SPRRNA.46		18S ribosomal RNA	-1.11276	-1.45857	-1.1572
SPNCRNA.720		intergenic RNA (predicted)		-1.16358	-1.42632
SPNCRNA.934		intergenic RNA (predicted)		-1.26511	-1.55335
SPNCRNA.652	SPAC24H6.11c-antisense-1	antisense RNA (predicted)		-1.16799	-1.70125
SPNCRNA.1312	abc3-antisense-1	antisense RNA (predicted)	-1.49964	-2.19156	-2.5666
